# Supplementary material for: A Random Shuffle Method to Expand a Narrow Dataset and Overcome the Associated Challenges in a Clinical Study: A Heart Failure Cohort Example
Source: Front Cardiovasc Med. 2020 Nov 20;7:599923. doi: 10.3389/fcvm.2020.599923 (PMC7714902; doi:10.3389/fcvm.2020.599923)
Supplement: Supplementary file 2 [file Data_Sheet_3.ZIP]

Archive with 17 entries (16 files):
- HotellingT2/
- HotellingT2/HotellingT2.m
- HotellingT2/MBoxtest.m
- HotellingT2/READMEhT2.txt
- HotellingT2/T2Hot1.m
- HotellingT2/T2Hot2d.m
- HotellingT2/T2Hot2ihe.m
- HotellingT2/T2Hot2iho.m
- classification_permutation.m
- hotellingA.m
- hotellingB.m
- mainA.m
- mainB.m
- rraA.m
- rraB.m
- shuffleA.m
- stop_sco_aldo_dhf_preprocessed.xlsx
