# Supplementary material for: A Random Shuffle Method to Expand a Narrow Dataset and Overcome the Associated Challenges in a Clinical Study: A Heart Failure Cohort Example
Source: Front Cardiovasc Med. 2020 Nov 20;7:599923. doi: 10.3389/fcvm.2020.599923 (PMC7714902; doi:10.3389/fcvm.2020.599923)
Supplement: Supplementary file 2 [file Data_Sheet_3.ZIP › hotellingB.m]

%%
addpath('HotellingT2');

rra_original_data=readtable('rra_original_data.xlsx');
shuffle_original_data=readtable('shuffle_original_data.xlsx');

%%
rra_data=readtable('37_rra_data.xlsx');
shuffled_data=readtable('1_rra_shuffled_data.xlsx');

%%
row_difference=size(rra_data,1)-size(shuffled_data,1);
X=[table2array(rra_data(1:end-row_difference,14:19));table2array(shuffled_data(:,14:19))];
Y=mean(rra_original_data{:,14:19},1)
T2Hot1(X,0.05);

%%
clear row_difference X Y;
save;
