# Supplementary material for: A Random Shuffle Method to Expand a Narrow Dataset and Overcome the Associated Challenges in a Clinical Study: A Heart Failure Cohort Example
Source: Front Cardiovasc Med. 2020 Nov 20;7:599923. doi: 10.3389/fcvm.2020.599923 (PMC7714902; doi:10.3389/fcvm.2020.599923)
Supplement: Supplementary file 2 [file Data_Sheet_3.ZIP › mainA.m]

shuffleA;
rraA;
