# Supplementary material for: A Random Shuffle Method to Expand a Narrow Dataset and Overcome the Associated Challenges in a Clinical Study: A Heart Failure Cohort Example
Source: Front Cardiovasc Med. 2020 Nov 20;7:599923. doi: 10.3389/fcvm.2020.599923 (PMC7714902; doi:10.3389/fcvm.2020.599923)
Supplement: Supplementary file 2 [file Data_Sheet_3.ZIP › stop_sco_aldo_dhf_preprocessed.xlsx]

## Sheet: Sheet1
191	76	97	94	288	320	65	79	43	29	25	18	0
2	117	96	99	95	127	128	114	150	164	168	175	193
																							NO
dia_per_con_edema	ep_hosp_death	age_binary	ARB	Bblocco	lvef_more_than_50	bnp_cutoff1000	dia_diabetes	ckd_grf_less_50	dia_hr_cutoff90	anemia	ep_hosp	hospital_more_than_2	age	dia_hr	dia_weight	dia_sys_aop	dia_dia_aop	screen_lvef	class	id_patient	id_center		ep_rehabilitation	days_rehabilitation	fu_weight	fu_sys_aop	fu_dia_aop	fu_hr	lbbb	sex	dia_hypertension	dia_dyslipidemia	nt_pro_bnp	dyslipidemia	hyponatremia	days_hosp	days_hosp_more_than_3	height	dia_n_hospitalization
0	0	0	0	0	1	0	0	0	0	0	0	0	53	78	82	170	115	77	1	AU00109	50		0		83	169	111	78	0	1	1	1	12.59	0	0			176	1
0	0	0	0	0	1	0	0	0	0	0	0	0	74	84	63	156	91	76	1	AU00126	50		0		61	150	83	84	1	2	1	0	159.2	0	0			157	0
0	0	0	0	0	1	0	0	0	0	0	0	0	61	59	100	137	90	62	1	AU00472	482		0		98	155	94	56	0	1	1	0	47.79	1	0			184	0
0	0	0	0	0	1	0	0	0	0	0	0	0	52	80	97	168	118	60	1	AU0049X	482		0		93	139	93	67	1	1	1	1	36.84	1	0			180	0
0	0	0	0	0	1	0	0	0	0	0	0	0	51	71	71	173	100	60	1	AU00513	482		0		71.9	134	82	77	0	2	1	0	71.77	0	0			168	1
0	0	0	0	0	1	0	0	0	0	0	0	0	58	80	70	141	76	66	1	AU00589	482		0		71	131	75	70	0	2	1	0	35.9	0	0			167	0
0	0	0	0	0	1	0	0	0	0	0	0	0	67	65	70	182	87	79	1	AU02743	50		0		70	160	86	71	0	1	1	0	57.35	0	0			165	0
0	0	0	0	0	1	0	0	0	0	0	0	0	67	68	73	115	74	73	1	AU02757	50		0		72	113	79	54	0	1	1	0	69.97	0	0			178	1
0	0	0	0	0	1	0	0	0	0	0	0	0	62	72	91	135	85	60	1	AU02791	50		0		87	126	76	83	0	2	0	1	103.8	1	0			166	0
0	0	0	0	0	1	0	0	0	0	0	0	0	57	76	86	131	86	76	1	AU0285X	50		0		77	128	83	72	0	2	0	1	83.24	0	0			163	0
0	0	0	0	0	1	0	0	0	0	0	0	0	62	69	78	138	85	79	1	AU02863	50		0		77	123	81	65	0	2	1	1	51.42	0	0			156	0
0	0	0	0	0	1	0	0	0	0	0	0	0	74	62	81	120	91	58	1	AU02894	50		0		79	123	88	80	0	1	1	0	90.11	0	1			170	1
0	0	0	0	0	1	0	0	0	0	0	0	0	58	81	73.3	149	84	68	1	AU02935	50		0		70	104	72	73	0	2	1	0	103.9		0			163	0
0	0	0	0	0	1	0	0	0	0	0	0	0	64	60	81	142	86	53	1	AU03094	50		0		82	153	97	56	0	1	0	0	72.1	1	0			176	0
0	0	0	0	0	1	0	0	0	0	0	0	0	57	69	97	120	88	68	1	AU03224	50		0		99	136	106	73	0	1	1	0	28.51	0	0			176	0
0	0	0	0	0	1	0	0	0	0	0	0	0	66	76	80	123	72	73	1	AU03255	50		0		81	128	70	66	0	2	1	0	224.5	0	0			157	1
0	0	0	0	0	1	0	0	0	0	0	0	0	57	77	94	141	95	80	1	AU03272	50		0		93	168	120	76	0	1	0	0	79.02	0	0			176	0
0	0	0	0	0	1	0	0	0	0	0	0	0	56	80	76	124	83	66	1	AU03358	50		0		76	136	87	77	0	1	0	0	151.3	1	0			176	1
0	0	0	0	0	1	0	0	0	0	0	0	0	69	57	97	117	68	65	1	AU03402	50		0		99	152	113	107	0	1	1	0	39.23	0	0			176	0
0	0	0	0	0	1	0	0	0	0	0	0	0	69	65	64	128	76	63	1	AU03495	50		0		62	116	69	69	0	2	1	1	234.1	1	0			159	0
0	0	0	0	0	1	0	0	0	0	0	0	0	71	65	76	137	84	71	1	AU03522	50		0		78	128	76	72	0	1	0	0	141.1	0	0			173	0
0	0	0	0	0	1	0	0	0	0	0	0	0	68	65	95	128	58	60	1	AU03690	50		0		89	116	55	58	0	1	0	0	27.94	0	0			171	1
0	0	0	0	0	1	0	0	0	0	0	0	0	73	72	80	137	95	56	1	AU03762	50		0		81	123	93	69	0	1	1	0	120.2	0	0			169	0
0	0	0	0	0	1	0	0	0	0	0	0	0	73	85	71	132	78	73	1	AU03968	50		0		75	115	79	82	0	2	1	0	370.6	0	0			161	0
0	0	0	0	0	1	0	0	0	0	0	0	0	74	73	75	109	91	66	1	AU04017	50		0		74	154	108	58	0	1	1	0	588.8	1	0			170	1
0	0	0	0	0	1	0	0	0	0	0	0	0	66	67	75	142	68	81	1	AU04034	50		0		74	143	65	64	0	2	1	1	81.8	1	0			162	0
0	0	0	0	0	1	0	0	0	0	0	0	0	71	73	71	115	77	66	1	AU04171	50		0		73	132	68	84	0	2	1	1	52.39	0	0			161	1
0	0	0	0	0	1	0	0	0	0	0	0	0	59	72	73	130	84	81	1	AU04870	50		0		73	137	101	88	0	2	1	0	57.12	0	0			168	1
0	0	0	0	0	1	0	0	0	0	0	0	0	64	71	97	138	80	66	1	AU05139	482		0		97	127	78	71	0	1	1	0	23.03	1	0			183	0
0	0	0	0	0	1	0	0	0	0	0	0	0	51	76	99	130	94	63	1	AU05173	482		0		99	125	95	84	0	1	1	0	183.4	0	0			180	1
0	0	0	0	0	1	0	0	0	0	0	0	0	62	69	113	130	83	61	1	AU05245	482		0		114	162	76	67	0	1	1	0	25.8	0	0			186	0
0	0	0	0	0	1	0	0	0	0	0	0	0	63	58	77.2	147	80	61	1	AU0528X	482		0		79	145	74	58	1	2	1	1	207.5	0	0			165	0
0	0	0	0	0	1	0	0	0	0	0	0	0	60	71	84.9	135	93	64	1	AU05351	482		0		85	146	102	96	1	1	1	0	34.66	0	0			175	0
0	0	0	0	0	1	0	0	0	0	0	0	0	69	79	60	122	88	70	1	AU05365	482		0		58	98	64	74	0	2	1	1	170.6	0	0			159	2
0	0	0	0	0	1	0	0	0	0	0	0	0	71	64	54	130	69	55	1	AU05629	50		0		51	120	96	74	0	2	1	0	142.3	1	0			152	1
0	0	0	0	0	1	0	0	0	0	0	0	0	69	80	75	122	83	55	1	AU05783	50		0		76	137	81	76	0	1	1	1	52.67	0	0			171	0
0	0	0	0	0	1	0	1	0	0	0	0	0	58	68	102	120	66	62	2	AU03327	50		0		100	133	71	87	0	1	1	0	31.02	1	0			188	0
0	0	0	0	0	1	0	1	0	0	0	0	0	62	80	108	128	79	58	2	AU04702	50		0		106	128	75	76	0	1	1	0	37.55	1	0			181	1
0	0	0	0	0	1	0	1	0	0	0	0	0	59	72	62	123	74	64	2	AU06322	482		0		62	126	87	66	0	2	0	1	25.64	1	0			166	1
0	0	0	0	1	1	0	0	0	0	0	0	0	68	41	94	141	78	59	3	AU0001X	50		0		90	136	86	42	0	1	1	1	649.6	0	0			174	0
0	0	0	0	1	1	0	0	0	0	0	0	0	73	66	95	180	76	58	3	AU00112	50		0		94	130	72	78	0	1	1	0	62.24	0	0			176	0
0	0	0	0	1	1	0	0	0	0	0	0	0	63	44	84	130	73	59	3	AU00438	482		0		82	133	64	42	0	1	0	1	252.5	1	0			169	0
0	0	0	0	1	1	0	0	0	0	0	0	0	71	53	91	129	71	52	3	AU00455	482		0		93	150	77	69	0	1	1	0	217	1	0			170	0
0	0	0	0	1	1	0	0	0	0	0	0	0	59	78	71	131	91	60	3	AU00527	482		0		72	120	81	88	0	2	1	1	197.1		0			155	1
0	0	0	0	1	1	0	0	0	0	0	0	0	62	59	63.9	133	77	72	3	AU00602	482		0		63	120	75	61	0	2	1	1	132.1	0	0			164	1
0	0	0	0	1	1	0	0	0	0	0	0	0	68	62	49	123	82	57	3	AU01056	87		0		50	143	89	60	0	2	1	1	364.9	0	0			158	0
0	0	0	0	1	1	0	0	0	0	0	0	0	52	72	108	133	72	61	3	AU02712	50		0		104	124	76	66	0	1	1	1	49.39	0	0			178	1
0	0	0	0	1	1	0	0	0	0	0	0	0	57	62	88.5	126	75	77	3	AU02788	50		0		91	133	82	59	1	1	0	0	371.8	0	0			176	0
0	0	0	0	1	1	0	0	0	0	0	0	0	67	61	73	145	79	72	3	AU0297X	50		0		73	136	78	53	0	2	1	1	104.6	0	0			162	0
0	0	0	0	1	1	0	0	0	0	0	0	0	71	65	73	166	87	75	3	AU03029	50		0		74	136	88	66	0	1	1	1	217.3	0	0			167	0
0	0	0	0	1	1	0	0	0	0	0	0	0	58	58	76	104	75	56	3	AU03118	50		0		78	119	84	60	0	1	1	1	312.2	0	0			175	2
0	0	0	0	1	1	0	0	0	0	0	0	0	63	48	60	125	76	61	3	AU0330X	50		0		62	114	76	52	0	1	1	1	248.1	0	0			160	0
0	0	0	0	1	1	0	0	0	0	0	0	0	67	50	83	148	88	57	3	AU03313	50		0		84	143	78	52	1	1	1	0	213.2	0	0			176	2
0	0	0	0	1	1	0	0	0	0	0	0	0	69	56	64	151	86	67	3	AU03330	50		0		64	172	97	64	0	2	1	1	215.9	1	1			164	0
0	0	0	0	1	1	0	0	0	0	0	0	0	52	80	116	135	80	72	3	AU03433	50		0		114	137	85	76	0	1	1	1	85.96	0	0			179	0
0	0	0	0	1	1	0	0	0	0	0	0	0	69	52	72	134	80	65	3	AU03450	50		0		74	138	88	59	0	1	1	1	123.3	0	0			167	0
0	0	0	0	1	1	0	0	0	0	0	0	0	61	63	68	150	95	60	3	AU03464	50		0		67	122	80	57	0	1	1	1	39.96	0	0			166	1
0	0	0	0	1	1	0	0	0	0	0	0	0	63	68	105	140	89	71	3	AU03505	50		0		106	136	76	56	0	1	1	0	236.2	0	0			182	1
0	0	0	0	1	1	0	0	0	0	0	0	0	70	72	92	138	82	61	3	AU03553	50		0		92	128	91	83	0	1	0	1	41.49	0	0			175	0
0	0	0	0	1	1	0	0	0	0	0	0	0	73	49	81	122	73	80	3	AU03567	50		0		80	120	67	56	0	1	1	1	332.6	0	0			171	0
0	0	0	0	1	1	0	0	0	0	0	0	0	56	64	79	100	63	62	3	AU03639	50		0		80	101	79	61	0	2	1	1	156.1	0	0			163	2
0	0	0	0	1	1	0	0	0	0	0	0	0	65	60	106	188	92	63	3	AU03687	50		0		102	176	94	60	0	1	1	1	55.53	0	0			183	1
0	0	0	0	1	1	0	0	0	0	0	0	0	73	51	82	103	64	80	3	AU03700	50		0		84	105	76	59	0	2	1	1	70.45	0	0			165	0
0	0	0	0	1	1	0	0	0	0	0	0	0	55	61	107	152	99	72	3	AU03728	50		0		106	142	84	65	0	1	1	1	36.22	1	0			187	0
0	0	0	0	1	1	0	0	0	0	0	0	0	57	56	79	153	85	53	3	AU03896	50		0		83	155	80	57	0	1	1	1	997.2	0	0			176	0
0	0	0	0	1	1	0	0	0	0	0	0	0	58	72	103	112	76	72	3	AU03985	50		0		104	144	98	74	0	1	1	1	51.64	0	0			175	0
0	0	0	0	1	1	0	0	0	0	0	0	0	70	52	74	134	86	76	3	AU04079	50		0		75	116	71	52	0	1	1	1	111	0	0			172	0
0	0	0	0	1	1	0	0	0	0	0	0	0	65	48	64	180	88	76	3	AU04096	50		0		59	133	87	48	0	2	1	1	191	0	0			154	0
0	0	0	0	1	1	0	0	0	0	0	0	0	60	62	85	105	73	60	3	AU04106	50		0		87	114	67	56	0	1	1	1	91.63	0	0			176	0
0	0	0	0	1	1	0	0	0	0	0	0	0	70	65	74	156	85	65	3	AU04199	50		0		76	122	78	65	0	2	1	0	216	0	0			164	0
0	0	0	0	1	1	0	0	0	0	0	0	0	67	60	80	160	85	60	3	AU04288	50		0		81	142	80	55	0	2	1	1	495.6	0	0			162	0
0	0	0	0	1	1	0	0	0	0	0	0	0	53	52	94	112	70	57	3	AU04380	50		0		100	109	75	52	0	1	1	1	210	0	0			182	0
0	0	0	0	1	1	0	0	0	0	0	0	0	58	47	94	135	80	65	3	AU04538	50		0		92	133	74	47	0	1	1	0	90.18	1	0			187	0
0	0	0	0	1	1	0	0	0	0	0	0	0	71	60	82	150	80	83	3	AU04572	50		0		80	142	73	54	0	2	1	0	224.9	0	0			153	1
0	0	0	0	1	1	0	0	0	0	0	0	0	61	59	70	127	81	73	3	AU0459X	50		0		71	133	74	54	0	2	1	1	175.8	1	0			171	1
0	0	0	0	1	1	0	0	0	0	0	0	0	56	74	85	126	85	72	3	AU04613	50		0		83	123	74	61	0	2	1	1	174.8	0	0			173	0
0	0	0	0	1	1	0	0	0	0	0	0	0	51	72	79	132	84	73	3	AU04630	50		0		78	135	100	81	0	2	0	0	154.1	0	1			167	0
0	0	0	0	1	1	0	0	0	0	0	0	0	66	68	94	133	88	73	3	AU04733	50		0		92	116	76	66	0	1	1	1	130.4	0	0			180	1
0	0	0	0	1	1	0	0	0	0	0	0	0	59	57	78	151	95	57	3	AU04778	50		0		78	127	85	61	0	1	1	1	197.5	0	0			179	1
0	0	0	0	1	1	0	0	0	0	0	0	0	58	52	89	152	100	75	3	AU04805	50		0		88	138	98	72	0	1	1	1	153.3	0	0			183	0
0	0	0	0	1	1	0	0	0	0	0	0	0	71	66	88	147	91	59	3	AU04822	50		0		90	120	84	67	0	1	1	1	187.2	0	0			179	2
0	0	0	0	1	1	0	0	0	0	0	0	0	71	56	82	128	73	65	3	AU04853	50		0		82	136	88	48	0	2	1	1	165.9	0	0			159	0
0	0	0	0	1	1	0	0	0	0	0	0	0	61	60	78.1	141	76	57	3	AU05019	482		0		79	145	89	60	0	2	1	1	29.87		0			155	1
0	0	0	0	1	1	0	0	0	0	0	0	0	65	58	84	133	74	66	3	AU05108	482		0		82	125	76	57	0	1	1	1	59.09	0	0			170	1
0	0	0	0	1	1	0	0	0	0	0	0	0	68	60	80	146	85	66	3	AU05142	482		0		81.2	133	89	61	0	1	1	1	104.7	0	0			169	0
0	0	0	0	1	1	0	0	0	0	0	0	0	71	59	81	148	80	66	3	AU05293	482		0		81	230	95	82	1	2	1	1	716.1	0	0			171	1
0	0	0	0	1	1	0	0	0	0	0	0	0	61	56	65	125	65	66	3	AU05303	482		0		64	142	88	58	0	2	1	1	71.94	0	0			163	0
0	0	0	0	1	1	0	0	0	0	0	0	0	69	62	68	118	74	62	3	AU05334	482		0		66	138	80	64	0	2	1	1	55.93	0	0			157.5	1
0	0	0	0	1	1	0	0	0	0	0	0	0	60	59	73	116	80	60	3	AU05499	50		0		74.5	117	77	58	0	2	1	1	204.1	1	0			155	0
0	0	0	0	1	1	0	0	0	0	0	0	0	71	75	61	132	90	57	3	AU05601	50		0		58	128	82	85	0	2	1	0	976.5	1	0			153	1
0	0	0	0	1	1	0	0	0	0	0	0	0	74	53	65	129	83	68	3	AU05646	50		0		64	147	90	61	0	2	1	0	257.1	0	0			165	0
0	0	0	0	1	1	0	0	0	0	0	0	0	66	65	116	139	88	69	3	AU05704	50		0		115	111	74	68	0	1	1	1	26.82	0	0			181	1
0	0	0	0	1	1	0	0	0	0	0	0	0	74	56	76	125	88	64	3	AU05721	50		0		78	119	86	65	0	2	0	1	839.4	1	0			160	0
0	0	0	0	1	1	0	0	0	0	0	0	0	68	54	107	150	82	63	3	AU05766	50		0		101	123	71	59	0	1	1	1	140.1	0	0			186	0
0	0	0	0	1	1	0	0	0	0	0	0	0	66	62	87	125	79	77	3	AU05824	50		0		88	107	68	60	0	1	1	1	255.1	0	0			175	0
0	0	0	0	1	1	0	0	0	0	0	0	0	69	80	72	140	97	58	3	AU05841	50		0		73	153	90	66	0	2	1	0	70.5	0	0			164	0
0	0	0	0	1	1	0	0	0	0	0	0	0	73	67	88	120	67	61	3	AU06007	50		0		90	131	78	67	0	1	0	1	125.1	0	0			182	0
0	0	0	0	1	1	0	0	0	0	0	0	0	73	53	69	144	82	56	3	AU06161	50		0		70	139	88	58	0	2	1	0	521.8	1	0			161	0
0	0	0	0	1	1	0	0	0	0	0	0	0	74	60	61	108	72	76	3	AU06192	50		0		60	125	68	70	0	2	1	1	753.5	0	1			162	1
0	0	0	0	1	1	0	0	0	0	0	0	0	60	71	72	173	92	69	3	AU06305	482		0		73.8	144	97	69	0	2	1	0	35.27	1	0			163	1
0	0	0	0	1	1	0	0	0	0	1	0	0	69	63	87	121	69	66	4	AU00246	481		0		90	121	78	67	0	1	0	0	78.89	0	0			176	1
0	0	0	0	1	1	0	0	0	0	1	0	0	63	62	107	136	83	67	4	AU03906	50		0		109	168	91	61	0	1	1	0	284	0	0			187	0
0	0	0	0	1	1	0	0	0	0	1	0	0	70	86	64	120	70	60	4	AU04020	50		0		65	140	72	77	0	2	1	0	65.88	0	0			165	0
0	0	0	0	1	1	0	0	0	0	1	0	0	51	79	56	141	98	62	4	AU05694	50		0		57	159	92	78	0	2	1	0	169.3	0	0			165	2
0	0	0	0	1	1	0	0	0	0	1	0	0	53	63	82	120	71	60	4	AU05807	50		0		81	132	79	54	0	2	1	1	316.7	0	0			158	0
0	0	0	0	1	1	0	0	1	0	0	0	0	69	70	80	149	80	81	5	AU03611	50		0		80	148	70	66	0	2	1	1	584.9	0	0			160	0
0	0	0	0	1	1	0	0	1	0	0	0	0	71	81	83	149	86	60	5	AU03642	50		0		81	104	71	81	0	2	1	1	398.3	0	0			162	0
0	0	0	0	1	1	0	1	0	0	0	0	0	68	83	108	140	100	70	6	AU00023	50		0		104	131	80	72	0	1	1	1	144.5	0	0			180	0
0	0	0	0	1	1	0	1	0	0	0	0	0	65	65	74	124	78	57	6	AU00040	50		0		71	127	76	61	0	2	1	1	100.6	0	0			161	0
0	0	0	0	1	1	0	1	0	0	0	0	0	68	49	76	129	62	68	6	AU00544	482		0		75	162	65	48	0	2	1	1	55.98	0	0			160	0
0	0	0	0	1	1	0	1	0	0	0	0	0	61	62	84	110	82	73	6	AU02815	50		0		83	103	72	60	0	2	1	1	88.02	0	0			158	0
0	0	0	0	1	1	0	1	0	0	0	0	0	71	66	93	134	75	58	6	AU03608	50		0		93	133	67	68	0	1	1	1	144.4	0	0			169	0
0	0	0	0	1	1	0	1	0	0	0	0	0	67	68	61	127	73	67	6	AU03851	482		0		63	162	85	65	0	2	1	1	74.31	0	0			160	1
0	0	0	0	1	1	0	1	0	0	0	0	0	67	56	90	135	68	68	6	AU04510	50		0		88	145	72	48	0	1	1	1	87.21	0	0			184	0
0	0	0	0	1	1	0	1	0	0	0	0	0	64	47	66	136	80	79	6	AU04627	50		0		67	129	71	51	0	2	1	1	56.31	1	0			158	0
0	0	0	0	1	1	0	1	0	0	0	0	0	73	52	90	140	70	52	6	AU04795	50		0		89	146	75	57	0	1	1	1	375.3	0	0			178	2
0	0	0	0	1	1	0	1	0	0	0	0	0	69	62	96	154	70	67	6	AU05125	482		0		93.8	150	86	59	0	1	1	1	114.6	0	0			179	0
0	0	0	0	1	1	0	1	0	0	0	0	0	60	84	68.6	120	82	66	6	AU05190	482		0		66	114	85	75	0	2	1	1	84.59	0	0			155	1
0	0	0	0	1	1	0	1	0	0	0	0	0	71	80	68	125	62	80	6	AU05471	50		0		69	122	69	84	0	1	1	1	197.4	0	0			170	0
0	0	0	0	1	1	0	1	0	0	0	0	0	71	58	94.5	132	63	68	6	AU06069	50		0		90	124	65	57	0	1	1	1	36.84	0	0			168	0
0	0	0	0	1	1	0	1	0	0	0	0	0	59	71	93	134	85	62	6	AU06295	482		0		91	131	82	62	0	1	1	1	128.6	0	1			171	0
0	0	0	1	0	1	0	0	0	0	0	0	0	51	86	73	173	102	58	7	AU00068	50		0		77.5	145	96	80	0	2	1	0	39.51	1	0			166	2
0	0	0	1	0	1	0	0	0	0	0	0	0	69	68	82	112	71	62	7	AU03104	50		0		83	143	85	68	0	1	1	1	94.75	0	0			173	1
0	0	0	1	0	1	0	0	0	0	0	0	0	54	68	90	129	95	67	7	AU03519	50		0		93	144	112	76	0	1	1	1	8.85	0	0			182	0
0	0	0	1	0	1	0	0	0	0	0	0	0	61	72	118	148	97	77	7	AU03745	50		0		118	128	85	79	0	1	1	1	90.43	0	0			183	0
0	0	0	1	0	1	0	0	0	0	0	0	0	63	76	67	150	92	70	7	AU04819	50		0		64	107	73	84	0	2	1	0	299.2	0	0			162	0
0	0	0	1	0	1	0	0	0	0	0	0	0	67	56	93	137	73	55	7	AU04911	50		0		95	124	80	64	1	1	1	1	331.1	0	0			171	1
0	0	0	1	0	1	0	0	0	0	0	0	0	67	69	63	107	80	83	7	AU0496X	50		0		63	106	71	69	0	2	1	0	69.5	0	0			167	0
0	0	0	1	0	1	0	0	0	0	0	0	0	67	82	88.9	128	64	63	7	AU05005	50		0		89	140	72	79	0	1	1	0	51.04	0	0			179	1
0	0	0	1	0	1	0	0	0	0	0	0	0	58	73	71	122	75	64	7	AU05231	482		0		71	106	68	74	0	2	1	1	205.2	1	0			172	1
0	0	0	1	1	1	0	0	0	0	0	0	0	70	64	92	138	72	60	8	AU00530	482		0		89	133	71	65	0	2	1	1	31.27	0	0			162	1
0	0	0	1	1	1	0	0	0	0	0	0	0	62	60	51.1	149	76	63	8	AU00575	482		0		49.7	109	79	57	0	2	1	1	175.7	1	1			152	2
0	0	0	1	1	1	0	0	0	0	0	0	0	69	56	74	140	88	62	8	AU00592	482		0		73.3	129	83	64	0	2	1	0	233.8	0	0			160	1
0	0	0	1	1	1	0	0	0	0	0	0	0	65	64	85	170	94	59	8	AU01039	87		0		84	147	90	64	0	1	1	1	126.8	1	0			174	0
0	0	0	1	1	1	0	0	0	0	0	0	0	71	51	85	166	91	72	8	AU03001	50		0		86	123	75	54	0	1	1	1	208.8	0	0			178	1
0	0	0	1	1	1	0	0	0	0	0	0	0	70	61	86	168	96	78	8	AU03210	50		0		86	164	75	68	0	1	1	0	182.8	0	0			168	0
0	0	0	1	1	1	0	0	0	0	0	0	0	63	61	90	162	84	54	8	AU03286	50		0		92	136	79	71	1	1	1	1	128.7	0	0			176	2
0	0	0	1	1	1	0	0	0	0	0	0	0	73	57	66	168	90	70	8	AU03361	50		0		66	138	92	57	0	2	1	0	239	1	0			154	0
0	0	0	1	1	1	0	0	0	0	0	0	0	69	65	58	136	68	74	8	AU03392	50		0		57	150	70	77	0	2	1	0	158.4	0	0			170	1
0	0	0	1	1	1	0	0	0	0	0	0	0	65	71	54	123	83	56	8	AU03481	50		0		55	126	80	64	0	2	1	1	101.4	1	0			149	0
0	0	0	1	1	1	0	0	0	0	0	0	0	56	58	87	134	86	82	8	AU03625	50		0		85	125	62	64	0	2	1	1	95.11		0			165	0
0	0	0	1	1	1	0	0	0	0	0	0	0	66	62	85	168	91	76	8	AU03971	50		0		85	117	83	73	0	2	1	1	404.2	0	0			166	0
0	0	0	1	1	1	0	0	0	0	0	0	0	63	60	80	124	86	75	8	AU03999	50		0		80	148	91	66	0	1	1	1	126.2	0	0			170	0
0	0	0	1	1	1	0	0	0	0	0	0	0	63	70	95	126	76	80	8	AU04048	50		0		97	122	79	78	0	1	1	0	91.78	0	0			168	0
0	0	0	1	1	1	0	0	0	0	0	0	0	59	48	96	128	84	70	8	AU04226	50		0		89	162	96	52	0	1	1	1	210.1	0	0			174	1
0	0	0	1	1	1	0	0	0	0	0	0	0	66	56	91	140	79	74	8	AU04692	50		0		92.5	116	64	52	0	1	1	0	107.1	1	0			175	1
0	0	0	1	1	1	0	0	0	0	0	0	0	69	60	68	121	80	70	8	AU04956	50		0		68	135	83	70	0	2	1	1	393.7	0	0			169	2
0	0	0	1	1	1	0	0	0	0	0	0	0	69	60	89	136	81	66	8	AU04973	50		0		88	162	88	51	0	1	1	0	97.38	0	0			175	0
0	0	0	1	1	1	0	0	0	0	0	0	0	74	51	82	142	75	68	8	AU05053	482		0		80	136	76	53	0	1	1	1	34.7		0			173	1
0	0	0	1	1	1	0	0	0	0	0	0	0	65	52	65	122	56	64	8	AU05348	482		0		69	130	81	68	0	2	1	1	374.2	0	0			157	1
0	0	0	1	1	1	0	0	0	0	0	0	0	69	74	72	129	85	69	8	AU05512	50		0		72.5	127	87	83	0	2	1	0	180.7	0	0			156	0
0	0	0	1	1	1	0	0	0	0	0	0	0	64	55	62	116	71	68	8	AU05526	50		0		63	99	64	60	0	2	1	1	174.9	0	0			155	1
0	0	0	1	1	1	0	0	0	0	0	0	0	73	54	50	125	68	72	8	AU05869	50		0		50	112	66	80	0	2	1	1	367.7	0	0			153	1
0	0	0	1	1	1	0	0	0	0	0	0	0	71	70	74	149	75	53	8	AU05927	50		0		73	150	75	61	0	2	1	0	582.3	0	0			163	0
0	0	0	1	1	1	0	0	0	0	0	0	0	61	54	104	137	86	74	8	AU05958	50		0		106	106	63	55	0	1	1	1	179.5	0	0			179	0
0	0	0	1	1	1	0	0	0	0	0	0	0	67	64	63	115	71	73	8	AU05975	50		0		60	121	63	70	0	2	1	0	206.2	1	0			161	2
0	0	0	1	1	1	0	0	0	0	0	0	0	67	62	96	145	81	59	8	AU06086	50		0		93	142	76	60	0	1	1	1	109.1	0	0			185	0
0	0	0	1	1	1	0	0	0	0	0	0	0	72	56	81	141	89	77	8	AU0609X	50		0		79	131	81	60	0	1	1	1	93.7	0	0			176	0
0	0	0	1	1	1	0	0	0	0	0	0	0	74	60	74	128	67	72	8	AU06216	50		0		75	124	68	64	0	2	1	1	89.33	0	0			158	1
0	0	0	1	1	1	0	0	1	0	0	0	0	67	54	67	116	75	61	9	AU0354X	50		0		68	121	85	56	0	2	1	1	861.8	0	0			151	0
0	0	0	1	1	1	0	0	1	0	0	0	0	66	72	90	149	95	58	9	AU05992	50		0		89	144	86	72	0	1	1	1	958.3	0	0			174	1
0	0	0	1	1	1	0	1	0	0	0	0	0	65	67	75	127	72	56	10	AU00441	482		0		76	131	70	67	0	2	1	1	254		0			156	1
0	0	0	1	1	1	0	1	0	0	0	0	0	69	63	108	115	69	62	10	AU00486	482		0		102	121	75	67	0	1	1	1	42.26		0			189	1
0	0	0	1	1	1	0	1	0	0	0	0	0	69	84	100	153	91	72	10	AU02966	50		0		102	138	88	80	0	1	1	1	90.84	0	0			176	0
0	0	0	1	1	1	0	1	0	0	0	0	0	73	76	77	182	88	58	10	AU03478	50		0		74	165	76	74	0	1	1	1	677	0	0			175	0
0	0	0	1	1	1	0	1	0	0	0	0	0	72	71	84	182	78	76	10	AU03714	50		0		85	197	77	76	1	1	1	1	376.5	0	0			185	0
0	0	0	1	1	1	0	1	0	0	0	0	0	58	65	114	168	103	71	10	AU03954	50		0		115	140	88	67	0	1	1	1	112	0	0			183	1
0	0	0	1	1	1	0	1	0	0	0	0	0	64	58	95	144	83	56	10	AU04154	50		0		95	168	79	60	0	1	1	1	181.4	0	0			176	0
0	0	0	1	1	1	0	1	0	0	0	0	0	74	74	80	122	62	66	10	AU06127	50		0		82	142	62	64	0	2	1	1	147.8	0	1			162	2
0	0	1	0	0	1	0	0	0	0	0	0	0	77	59	77	130	80	67	11	AU0106X	87		0		74	117	58	65	0	2	1	1	230.3	0	1			157	0
0	0	1	0	0	1	0	0	0	0	0	0	0	77	89	95	136	80	75	11	AU03570	50		0		94	129	76	91	0	2	1	0	187.9	0	0			170	0
0	0	1	0	0	1	0	0	0	0	0	0	0	76	57	85	135	75	65	11	AU05067	482		0		87	140	83	62	0	1	1	1	172.5	0	0			173	1
0	0	1	0	0	1	0	0	0	0	0	0	0	79	63	87	126	73	60	11	AU05913	50		0		86	122	68	68	0	2	1	0	296.2	0	0			160	0
0	0	1	0	1	1	0	0	0	0	0	0	0	78	46	88	149	92	76	12	AU04541	50		0		88	136	83	49	0	1	1	0	398.4	0	0			178	0
0	0	1	0	1	1	0	0	0	0	0	0	0	75	68	61	97	65	66	12	AU04569	50		0		60	88	60	64	0	2	1	1	293.9	0	0			155	0
0	0	1	0	1	1	0	0	0	0	0	0	0	83	56	85	180	80	80	12	AU04747	50		0		82	145	78	46	0	2	1	0	736.9	1	0			170	2
0	0	1	0	1	1	0	0	0	0	0	0	0	75	58	85	113	61	64	12	AU04925	50		0		85	100	58	64	0	1	1	1	152.7	0	0			168	0
0	0	1	0	1	1	0	0	0	0	0	0	0	80	54	91	160	94	64	12	AU05379	482		0		93	158	65	47	0	1	1	1	664.1	0	0			173	0
0	0	1	0	1	1	0	0	0	0	0	0	0	75	55	102	156	65	65	12	AU0541X	50		0		106	137	68	50	0	1	1	1	238.8	0	0			170	0
0	0	1	0	1	1	0	0	0	0	0	0	0	78	65	66	142	74	57	12	AU05680	50		0		68	156	88	68	0	1	1	1	156	0	0			167	0
0	0	1	0	1	1	0	0	0	0	0	0	0	79	50	76.6	134	71	71	12	AU05735	50		0		78	124	64	52	0	1	1	1	274.9	0	0			166	1
0	0	1	0	1	1	0	0	0	0	0	0	0	75	63	75	124	62	57	12	AU05797	50		0		75	101	48	60	0	1	1	0	779.7	1	0			182	1
0	0	1	0	1	1	0	0	0	0	0	0	0	78	81	54	130	80	61	12	AU06158	50		0		53	137	79	85	0	2	1	0	285.3	0	0			157	0
0	0	1	1	0	1	0	0	0	0	0	0	0	75	76	78	144	91	79	13	AU03080	50		0		75	119	84	78	0	1	1	0	93.16	0	0			178	0
0	0	1	1	0	1	0	0	0	0	0	0	0	77	65	99	150	94	79	13	AU03344	50		0		97	132	88	66	0	1	1	1	81.49	0	0			174	0
0	0	1	1	0	1	0	0	0	0	0	0	0	78	69	60	154	74	76	13	AU04898	50		0		58	148	78	77	1	2	1	1	568.8	0	0			155	0
0	0	1	1	1	1	0	0	0	0	0	0	0	80	64	73	123	78	63	14	AU04260	50		0		76	123	71	66	0	2	1	0	318.8	0	0			162	1
0	0	1	1	1	1	0	0	0	0	0	0	0	81	64	76	141	72	75	14	AU04750	50		0		75	144	75	55	0	1	1	0	582	0	0			170	0
0	1	0	0	1	0	1	0	0	1	0	1	0	72	95	84	190	95	50	15	IT134	4							63	0	2	1		1772		0	18	1		0
0	1	0	0	1	0	1	0	0	1	0	1	0	69	140	75	160	110	45	15	IT173	6							105	0	2	1		3478		0	10	1		0
0	1	1	0	0	1	0	0	1	0	1	0	0	93	62	60.7	190	80	55	16	IT10	1							55	0	2	1		728		0	12	1		0
0	1	1	0	0	1	0	0	1	0	1	0	0	83	75	45.7	160	80	60	16	IT33	1							53	0	2	1		175		0	76	1		0
0	1	1	0	1	0	1	0	1	0	0	0	0	83	87	62	100	50	25	17	IT20	1							65	1	1	0		2589		0	12	1		1
0	1	1	0	1	0	1	0	1	0	0	0	0	91	86	0	120	80	50	17	IT218	7							88	0	1	0		8620		0	10	1		0
1	0	0	0	0	1	0	0	0	0	0	0	0	62	73	53	132	73	65	18	AU00558	482		0		51	106	62	66	0	2	0	1	27.28		0			153	1
1	0	0	0	0	1	0	0	0	0	0	0	0	71	85	72	148	84	65	18	AU02921	50		0		69	146	90	65	0	2	1	0	58.9	0	0			160	0
1	0	0	0	0	1	0	0	0	0	0	0	0	69	79	101	131	76	74	18	AU02997	50		0		94	154	82	83	0	1	1	0	5	0	0			168	0
1	0	0	0	0	1	0	0	0	0	0	0	0	61	83	72	169	88	65	18	AU03183	50		0		75	176	92	94	0	1	1	0	410.9	0	1			174	0
1	0	0	0	0	1	0	0	0	0	0	0	0	72	63	84	128	65	59	18	AU03447	50		0		87	135	65	66	0	1	0	0	90.43	0	0			179	0
1	0	0	0	0	1	0	0	0	0	0	0	0	69	78	75	173	92	68	18	AU03759	50		0		75	139	88	72	0	2	1	0	296.1	0	0			162	0
1	0	0	0	0	1	0	0	0	0	0	0	0	72	74	82	123	85	62	18	AU04003	50		0		85	130	86	73	0	2	0	1	79.57	1	0			173	0
1	0	0	0	0	1	0	0	0	0	0	0	0	62	71	73	124	84	72	18	AU04065	50		0		76	143	92	73	0	2	1	0	103.2	0	0			160	1
1	0	0	0	0	1	0	0	0	0	0	0	0	56	68	67	143	82	71	18	AU04140	50		0		65	132	80	75	0	2	0	0	98.78	1	0			153	0
1	0	0	0	0	1	0	0	0	0	0	0	0	62	68	64	121	82	64	18	AU04212	50		0		70	117	81	77	0	2	0	0	75.23	0	1			157	0
1	0	0	0	0	1	0	0	0	0	0	0	0	70	81	78	145	78	80	18	AU04466	50		0		78	124	70	78	0	2	0	0	144.7	1	0			162	0
1	0	0	0	0	1	0	0	0	0	0	0	0	64	88	81	122	92	75	18	AU04884	50		0		79.8	119	84	91	0	2	1	0	138.9	0	0			156	0
1	0	0	0	0	1	0	0	0	0	0	0	0	54	82	82	121	79	72	18	AU05718	50		0		84	131	79	86	0	2	1	0	48.3	0	0			164	0
1	0	0	0	0	1	0	0	0	0	0	0	0	67	79	85	149	84	52	18	AU0577X	50		0		88	158	91	84	1	1	1	0	496.8	0	0			176	1
1	0	0	0	0	1	0	0	0	0	0	0	0	73	78	79.5	148	83	74	18	AU05989	50		0		80	149	82	72	0	1	1	1	217.9	0	0			168	1
1	0	0	0	0	1	0	0	0	0	0	0	0	57	67	91	128	91	69	18	AU06038	50		1	35	86	121	83	80	0	2	1	0	56.35	1	0			163	0
1	0	0	0	0	1	0	0	0	0	0	0	0	56	80	87	148	82	64	18	AU06319	482		0		89	137	94	77	0	2	1	1	111	0	0			166	0
1	0	0	0	0	1	0	0	1	0	0	0	0	70	75	77	141	100	64	19	AU04137	50		0		79	135	74	64	0	2	1	1	194.2	1	0			169	0
1	0	0	0	0	1	0	0	1	0	0	0	0	67	49	70	140	58	73	19	AU05886	50		0		70	118	57	57	0	2	1	0	236	0	0			155	0
1	0	0	0	0	1	0	1	0	0	0	0	0	74	68	120	151	63	67	20	AU02904	50		0		120	146	64	68	0	1	1	0	285.6	0	0			184	0
1	0	0	0	0	1	0	1	0	0	0	0	0	60	74	86	144	90	67	20	AU05440	50		0		83	148	74	67	0	2	1	1	157.9	0	0			164	0
1	0	0	0	1	1	0	0	0	0	0	0	0	74	63	75	145	68	61	21	AU00037	50		0		74	149	70	64	0	2	1	0	209.3	0	0			160	0
1	0	0	0	1	1	0	0	0	0	0	0	0	67	74	83	135	82	69	21	AU0013X	50		0		83	112	72	76	0	2	0	0	177.5	0	0			164	0
1	0	0	0	1	1	0	0	0	0	0	0	0	53	79	85	103	76	72	21	AU00143	50		0		87	124	87	71	0	2	1	0	103.3	0	0			165	1
1	0	0	0	1	1	0	0	0	0	0	0	0	60	82	80	152	86	65	21	AU02801	50		0		81	132	57	64	0	2	1	0	544	0	0			165	0
1	0	0	0	1	1	0	0	0	0	0	0	0	58	86	91	124	88	72	21	AU02846	50		0		91	115	86	77	0	1	0	0	194.7	0	0			183	0
1	0	0	0	1	1	0	0	0	0	0	0	0	73	71	87	126	84	52	21	AU03032	50		0		87	112	69	76	0	2	1	0	131	0	0			175	0
1	0	0	0	1	1	0	0	0	0	0	0	0	62	81	102	157	103	73	21	AU03121	50		0		104	169	102	89	0	1	1	0	57.59	0	0			184	2
1	0	0	0	1	1	0	0	0	0	0	0	0	72	70	67	109	69	68	21	AU03269	50		0		66	126	77	70	0	1	1	1	174	0	0			163	0
1	0	0	0	1	1	0	0	0	0	0	0	0	71	85	78	105	64	60	21	AU03536	50		0		79	111	67	78	0	2	1	1	230.2	0	0			158	0
1	0	0	0	1	1	0	0	0	0	0	0	0	68	64	72	126	78	81	21	AU03656	50		0						0	2	1	1	77.82	0	0			155	0
1	0	0	0	1	1	0	0	0	0	0	0	0	69	55	85	160	86	67	21	AU0366X	50		0		84	160	81	46	0	1	1	1	283	0	0			176	0
1	0	0	0	1	1	0	0	0	0	0	0	0	71	65	76	135	75	88	21	AU03731	50		0		78	126	70	88	0	2	1	1	137.8	0	0			149	0
1	0	0	0	1	1	0	0	0	0	0	0	0	66	65	85	107	67	63	21	AU04168	50		0		85	108	52	64	0	1	1	1	63.16	0	0			179	0
1	0	0	0	1	1	0	0	0	0	0	0	0	68	57	78	108	81	65	21	AU04555	50		0		73	127	89	51	0	1	1	1	58.2	0	0			171	0
1	0	0	0	1	1	0	0	0	0	0	0	0	69	72	80	142	74	68	21	AU04586	50		0		80	112	65	62	0	2	1	0	45.95	0	0			158	1
1	0	0	0	1	1	0	0	0	0	0	0	0	68	63	64	137	79	77	21	AU04661	50		0		62	121	76	60	0	2	1	0	66.35	0	0			161	1
1	0	0	0	1	1	0	0	0	0	0	0	0	62	65	68	124	79	68	21	AU04675	50		0		66	148	81	66	0	2	1	1	164.1	0	0			168	0
1	0	0	0	1	1	0	0	0	0	0	0	0	69	64	92	124	83	62	21	AU0484X	50		0		92	144	97	101	0	2	1	1	169.4	0	0			160	0
1	0	0	0	1	1	0	0	0	0	0	0	0	68	59	86	127	73	80	21	AU04987	50		0		87	141	73	57	0	1	1	1	61.9	0	0			166	1
1	0	0	0	1	1	0	0	0	0	0	0	0	70	53	54.1	145	91	58	21	AU05036	482		0		50	130	80	64	0	2	1	0	92.44	0	0			160	1
1	0	0	0	1	1	0	0	0	0	0	0	0	63	51	70.9	148	98	66	21	AU05187	482		0		71.6	123	85	67	0	2	1	1	278.8	1	0			155	0
1	0	0	0	1	1	0	0	0	0	0	0	0	57	58	80	118	71	64	21	AU05259	482		0		79	129	80	60	0	2	1	1	118.1	0	0			163	0
1	0	0	0	1	1	0	0	0	0	0	0	0	61	55	91	169	93	65	21	AU05276	482		0		88	124	77	56	1	2	1	1	336.2	0	0			158.5	0
1	0	0	0	1	1	0	0	0	0	0	0	0	71	63	93	123	66	62	21	AU05543	50		0		98	144	71	64	0	2	1	0	309	0	0			162	0
1	0	0	0	1	1	0	0	0	0	0	0	0	62	58	91	158	96	79	21	AU05588	50		0		92	134	89	62	0	1	1	0	310.1	0	0			184	1
1	0	0	0	1	1	0	0	0	0	0	0	0	73	75	63	137	60	71	21	AU05591	50		0		64	139	70	71	0	2	1	1	207.3	0	0			157	0
1	0	0	0	1	1	0	0	0	0	0	0	0	74	71	90	148	88	75	21	AU05632	50		0		91	157	90	78	0	1	1	0	72.46	0	0			175	2
1	0	0	0	1	1	0	0	0	0	0	0	0	61	59	87	135	72	57	21	AU05749	50		0		86	119	59	63	0	2	1	1	65.94	1	0			166	1
1	0	0	0	1	1	0	0	0	0	0	0	0	64	75	95	100	75	72	21	AU05855	50		0		95	110	74	66	0	1	1	1	860.5	0	0			177	2
1	0	0	0	1	1	0	0	0	0	0	0	0	68	80	71	108	65	68	21	AU05961	50		0		73	140	74	65	0	2	1	1	199.6	0	0			153	1
1	0	0	0	1	1	0	0	0	0	0	0	0	51	74	74.5	147	96	71	21	AU06072	50		0		75	124	74	71	0	2	1	0	93.83	0	0			172	1
1	0	0	0	1	1	0	0	0	0	0	0	0	68	52	82	139	61	68	21	AU0610X	50		0		79	130	57	62	0	1	1	0	423.6	0	0			168	1
1	0	0	0	1	1	0	0	0	0	1	0	0	70	72	75	122	79	66	22	AU00263	481		0		70	121	75	80	0	2	1	0	96.16	0	0			154	0
1	0	0	0	1	1	0	0	0	0	1	0	0	73	84	80	180	90	66	22	AU02952	50		0		80	166	84	68	0	2	1	1	470.2	1	0			164	1
1	0	0	0	1	1	0	0	0	0	1	0	0	73	48	69	137	64	57	22	AU03197	50		0		70	137	64	58	0	2	1	0	117.2	0	1			160	0
1	0	0	0	1	1	0	0	1	0	0	0	0	71	48	67	117	62	65	23	AU03865	482		0		70	127	78	58	0	1	1	1	565	1	0			169	1
1	0	0	0	1	1	0	0	1	0	0	0	0	71	64	91	134	76	51	23	AU0590X	50		0		89.5	150	88	54	0	1	1	1	71.11	0	0			168	1
1	0	0	0	1	1	0	1	0	0	0	0	0	67	63	104	145	68	59	24	AU00054	50		0		104	109	57	60	0	1	1	1	331.5	0	0			172	0
1	0	0	0	1	1	0	1	0	0	0	0	0	67	69	83	96	64	69	24	AU00157	50		0		81	117	69	65	0	2	0	0	476.7	0	0			157	0
1	0	0	0	1	1	0	1	0	0	0	0	0	53	72	70	147	82	56	24	AU00561	482		0		67	111	75	68	0	2	1	1	46.64	0	0			165	1
1	0	0	0	1	1	0	1	0	0	0	0	0	69	60	74	115	68	68	24	AU02671	50		0		76	127	68	63	0	2	1	1	160.4	0	0			152	2
1	0	0	0	1	1	0	1	0	0	0	0	0	60	60	91	133	83	71	24	AU02709	50		0		88	116	87	62	0	2	1	1	98.35	0	0			161	0
1	0	0	0	1	1	0	1	0	0	0	0	0	63	73	87	113	62	71	24	AU02918	50		0		84	128	77	63	0	2	1	0	136.5	0	0			170	0
1	0	0	0	1	1	0	1	0	0	0	0	0	71	57	88	116	63	69	24	AU0391X	50		0		88	134	83	56	0	1	1	1	183.3	0	0			172	0
1	0	0	0	1	1	0	1	0	0	0	0	0	64	75	109	137	75	61	24	AU05098	482		0		114	137	83	71	0	1	1	1	91.67	0	0			182	0
1	0	0	0	1	1	0	1	0	0	0	0	0	70	72	76.8	148	74	68	24	AU05214	482		0		74	156	82	66	0	2	1	1	121.7	0	0			178	1
1	0	0	0	1	1	0	1	0	0	0	0	0	67	62	103	123	68	54	24	AU05872	50		0		101	135	74	66	0	1	1	1	45.71	0	0			177	0
1	0	0	0	1	1	0	1	0	0	0	0	0	60	62	101	146	74	80	24	AU06010	50		0		99	113	76	72	0	2	1	0	134.3	0	0			172	0
1	0	0	0	1	1	0	1	0	1	0	0	0	72	103	89	112	80	61	25	AU03046	50		0		90	140	92	75	0	1	1	0	319.7	0	0			179	1
1	0	0	0	1	1	0	1	0	1	0	0	0	63	91	76	120	81	71	25	AU04243	50		0		71	109	79	83	0	2	0	0	84.06	0	0			160	0
1	0	0	1	0	1	0	0	0	0	0	0	0	63	57	95	128	71	68	26	AU02654	50		0		95	157	93	55	0	1	1	0	226.6	0	0			181	0
1	0	0	1	0	1	0	0	0	0	0	0	0	72	71	81	147	69	56	26	AU0305X	50		0		82	163	91	80	0	1	1	1	127.8	0	0			170	0
1	0	0	1	0	1	0	0	0	0	0	0	0	56	71	80	160	98	54	26	AU03879	482		0		82	138	86	73	0	2	1	0	5	0	0			153	0
1	0	0	1	0	1	0	0	0	0	0	0	0	72	68	82	123	66	71	26	AU04257	50		0		82	167	77	84	0	2	1	0	113.5	0	1			161	0
1	0	0	1	0	1	0	0	0	0	0	0	0	63	72	85	114	73	56	26	AU04644	50		0		88	127	82	60	0	2	1	0	29.53	0	0			164	1
1	0	0	1	0	1	0	0	0	0	0	0	0	59	87	83	148	90	62	26	AU0472X	50		0		77	126	67	70	0	2	1	0	197.1	1	0			162	0
1	0	0	1	0	1	0	0	0	0	0	0	0	60	61	90	137	76	75	26	AU06189	50		0		86	140	77	69	0	1	1	0	32.6	1	0			166	0
1	0	0	1	1	1	0	0	0	0	0	0	0	70	61	77	151	82	77	27	AU02685	50		0		74	158	81	60	0	2	1	1	164.5	0	0			161	2
1	0	0	1	1	1	0	0	0	0	0	0	0	64	66	96.5	144	77	70	27	AU02760	50		0		97	152	87	82	0	2	1	0	310.9	0	0			165	0
1	0	0	1	1	1	0	0	0	0	0	0	0	71	60	88	118	69	89	27	AU02829	50		0		87	125	80	54	1	2	1	0	192.3	1	0			168	0
1	0	0	1	1	1	0	0	0	0	0	0	0	57	72	88	140	80	87	27	AU02949	50		0		92	147	93	79	0	2	1	1	13	0	0			160	0
1	0	0	1	1	1	0	0	0	0	0	0	0	73	65	96	139	82	65	27	AU03375	50		0		96	125	86	75	0	1	1	1	186.7	0	0			173	0
1	0	0	1	1	1	0	0	0	0	0	0	0	72	62	79	121	67	69	27	AU03882	482		0		75	126	75	45	0	2	1	1	14.26	0	0			165	1
1	0	0	1	1	1	0	0	0	0	0	0	0	56	57	93	172	99	78	27	AU04209	50		0		93	156	84	60	0	2	1	0	404	0	0			175	0
1	0	0	1	1	1	0	0	0	0	0	0	0	72	75	74	150	80	70	27	AU0460X	50		0		72	140	71	59	1	2	1	1	64.84	0	0			158	0
1	0	0	1	1	1	0	0	0	0	0	0	0	69	64	100	129	76	63	27	AU05228	482		0		106	150	87	71	0	2	1	0	340	0	0			165	1
1	0	0	1	1	1	0	0	0	0	0	0	0	54	66	94	136	89	66	27	AU05317	482		0		94	121	90	68	0	1	1	1	91.48	0	0			176	0
1	0	0	1	1	1	0	0	0	0	1	0	0	71	65	79	144	86	63	28	AU00229	481		0		82.5	143	83	69	0	1	1	0	350	0	0			172	1
1	0	0	1	1	1	0	0	0	0	1	0	0	63	60	90	125	73	62	28	AU00280	481		0		90	129	89	61	0	2	1	1	354.6	0	0			165	1
1	0	0	1	1	1	0	0	0	0	1	0	0	67	72	120	125	72	86	28	AU0447X	50		0		114	116	74	76	0	1	1	0	278.8	1	0			185	0
1	0	0	1	1	1	0	0	1	0	0	0	0	72	73	78	131	77	62	29	AU05200	482		0		79.9	160	88	64	1	2	1	1	77.89	0	0			157	0
1	0	0	1	1	1	0	0	1	0	0	0	0	62	61	83	124	76	53	29	AU05437	50		0		83	156	75	64	0	2	1	1	92.62	0	0			164	1
1	0	0	1	1	1	0	1	0	0	0	0	0	67	65	66	112	65	75	30	AU02832	50		0		60	100	64	84	0	1	1	1	165.7	0	0			157	0
1	0	0	1	1	1	0	1	0	0	0	0	0	60	68	115	120	80	54	30	AU0411X	50		0		118	136	75	65	1	1	1	1	113.2	0	0			188	0
1	0	0	1	1	1	0	1	0	0	0	0	0	63	53	67	116	64	75	30	AU04507	50		0		65	110	66	58	0	2	1	1	205.1	0	0			154	0
1	0	0	1	1	1	0	1	0	0	0	0	0	63	57	80	157	89	61	30	AU05320	482		0		80	125	82	56	0	2	1	1	75.96	0	0			155	0
1	0	0	1	1	1	1	0	0	0	0	0	0	73	74	83	136	71	80	31	AU04377	50		0		84	168	95	66	0	2	1	0	1493	1	0			154	0
1	0	0	1	1	1	1	0	0	0	0	0	0	66	64	62	149	68	65	31	AU04524	50		0		63	147	69	62	0	1	1	0	1604	0	0			166	0
1	0	1	0	0	1	0	0	0	0	0	0	0	75	78	81	135	70	57	32	AU01025	87		0		81	128	78	73	0	2	1	1	124.2	0	0			159	0
1	0	1	0	0	1	0	0	0	0	0	0	0	75	68	87	138	69	68	32	AU02774	50		0		85	106	56	65	1	1	1	0	401.8	0	0			189	1
1	0	1	0	0	1	0	0	0	0	0	0	0	77	73	77	153	108	60	32	AU0317X	50		0		76	170	76	74	0	1	0	0	150.8	0	0			168	0
1	0	1	0	0	1	0	0	0	0	0	0	0	77	66	75	130	74	66	32	AU04185	50		0		71	125	70	72	0	2	1	0	513.4	0	0			157	0
1	0	1	0	0	1	0	0	0	0	0	0	0	76	80	77	131	93	84	32	AU04452	50		0		75	125	89	103	0	2	1	1	178.2	0	0			163	0
1	0	1	0	1	1	0	0	0	0	0	0	0	77	65	85	157	63	66	33	AU00174	50		0		84	167	79	57	0	2	1	1	129.1	0	0			166	0
1	0	1	0	1	1	0	0	0	0	0	0	0	76	56	104	115	62	79	33	AU02668	50		0		106	103	63	76	0	1	1	1	321.4	0	0			181	0
1	0	1	0	1	1	0	0	0	0	0	0	0	76	61	82	152	79	69	33	AU02699	50		0		81	135	74	56	0	1	1	1	463.8	0	0			166	0
1	0	1	0	1	1	0	0	0	0	0	0	0	77	65	74	128	70	78	33	AU0273X	50		0		73	121	77	52	0	2	1	1	258.5	0	0			164	1
1	0	1	0	1	1	0	0	0	0	0	0	0	78	48	78	150	80	56	33	AU03015	50		0		78	152	74	54	0	1	1	0	442.5	0	1			176	0
1	0	1	0	1	1	0	0	0	0	0	0	0	75	56	101	147	68	68	33	AU03063	50		0		99	140	76	61	0	1	1	0	91.02	0	0			170	0
1	0	1	0	1	1	0	0	0	0	0	0	0	77	56	65	126	81	82	33	AU03238	50		0		66	117	65	66	0	2	1	0	113.5	0	0			167	0
1	0	1	0	1	1	0	0	0	0	0	0	0	79	70	71	105	75	69	33	AU03416	50		0		70	111	68	64	0	2	1	1	486.6	0	0			157	0
1	0	1	0	1	1	0	0	0	0	0	0	0	76	72	62	109	78	62	33	AU04421	50		0		62	109	63	56	0	2	1	1	64.73	0	0			160	0
1	0	1	0	1	1	0	0	0	0	0	0	0	76	68	71	138	76	52	33	AU04435	50		0		72	126	73	58	0	1	1	0	217.9	1	0			155	1
1	0	1	0	1	1	0	0	0	0	0	0	0	78	85	77	131	67	69	33	AU05930	50		0		74	99	82	101	0	2	1	0	212.2	0	0			166	0
1	0	1	0	1	1	0	0	0	0	0	0	0	80	53	62	99	54	76	33	AU05944	50		0		63	122	60	50	0	2	1	1	199	0	0			150	0
1	0	1	0	1	1	0	0	0	0	0	0	0	80	48	93	148	75	60	33	AU06024	50		0		95	118	63	40	0	1	1	0	928.8	0	0			174	1
1	0	1	1	1	1	0	0	0	0	0	0	0	76	64	87	127	63	65	34	AU0342X	50		0		84	148	84	66	0	2	1	0	331.5	0	1			157	0
1	0	1	1	1	1	0	0	0	0	0	0	0	85	64	111	143	85	64	34	AU05111	482		0		113	131	50	74	1	1	1	1	117.9	0	0			176	1
1	0	1	1	1	1	0	1	0	0	0	0	0	76	68	75	128	72	80	35	AU05810	50		0		77	126	76	72	0	2	1	0	104.5	0	0			159	1
1	0	1	1	1	1	0	1	0	0	0	0	0	80	52	64	118	58	69	35	AU06041	50		0		63	125	60	53	0	2	1	1	835.9	0	0			158	2
1	1	0	0	1	0	0	1	1	0	0	0	0	70	66	103	130	80	35	36	IT47	2								0	1	0		897		0	4	1		1
1	1	0	0	1	0	0	1	1	0	0	0	0	72	68	98	130	70	20	36	IT165	5							66	1	1	0		880		0	13	1		1
1	1	0	0	1	0	1	0	0	1	0	0	0	54	128	76	100	70	30	37	IT36	2							60	1	2	0		1425		0	9	1		0
1	1	0	0	1	0	1	0	0	1	0	0	0	59	106	84	200	120	30	37	IT85	3							54	0	1	1		9408		0	5	1		1
1	1	0	0	1	0	1	0	0	1	0	0	0	53	104	74	100	60	15	37	IT145	5								0	1	0		20209		0	17	1		1
1	1	0	0	1	0	1	0	0	1	0	0	0	59	170	110	140	100	20	37	IT171	6							65	0	1	1		4142		0	13	1		0
1	1	0	0	1	0	1	0	0	1	0	0	0	72	108	65	130	90	35	37	IT174	6							60	0	1	0		3934		0	14	1		0
1	1	0	0	1	0	1	1	0	0	0	0	0	55	72	140	120	90	25	38	IT155	5								0	1	0		11732		0	27	1		1
1	1	0	0	1	0	1	1	0	0	0	0	0	74	66	0	140	80	50	38	IT205	7								0	2	1		5290		0	16	1		1
1	1	0	0	1	0	1	1	0	1	0	0	0	63	117	64	120	60	30	39	IT69	3							60	1	2	0		4315		0	7	1		0
1	1	0	0	1	0	1	1	0	1	0	0	0	70	98	84	130	80	20	39	IT175	6							55	0	1	0		4389		0	7	1		0
1	1	0	0	1	0	1	1	0	1	0	0	0	71	180	97	140	70	45	39	IT184	6							70	0	1	1		3120		0	17	1		0
1	1	0	0	1	0	1	1	0	1	0	0	0	70	90	95	140	70	40	39	IT193	6							50	1	1	1		2844		0	15	1		0
1	1	0	0	1	1	0	0	0	0	0	1	0	51	76	82	141	89	66	40	AU04082	50		1	21	78	117	94	62	0	2	1	1	256.5	0	0	4	1	165	0
1	1	0	0	1	1	0	0	0	0	0	1	0	71	67	56.6	146	87	72	40	AU05070	482		0		57	156	92	61	0	2	1	1	86.11	1	0	1	0	154	0
1	1	0	0	1	1	0	0	0	0	0	1	0	64	53	93	137	77	70	40	AU0516X	482		0		95	128	79	58	0	2	1	1	26.26	0	0	1	0	162	0
1	1	0	1	1	1	0	0	0	0	0	1	0	72	56	65	177	94	83	41	AU05468	50		0		63	120	80	66	0	2	1	1	302.4	0	1	5	1	154	0
1	1	0	1	1	1	0	0	0	0	0	1	0	63	68	91	144	94	58	41	AU06055	50		0		88	142	97	62	0	1	1	0	276	0	0	7	1	178	0
1	1	1	0	0	0	1	0	1	0	0	0	0	81	55	68	130	75	30	42	IT76	3							78	0	2	0		12666		0	9	1		0
1	1	1	0	0	0	1	0	1	0	0	0	0	78	68	100	160	90	50	42	IT201	7							60	0	1	1		2570		0	14	1		0
1	1	1	0	0	0	1	0	1	0	0	0	0	89	80	76	120	80	45	42	IT255	9							80	1	1	0		1100		0	15	1		1
1	1	1	0	0	0	1	1	0	0	0	0	0	83	73	74	130	70	40	43	IT91	3							78	0	2	0		12193		0	7	1		0
1	1	1	0	0	0	1	1	0	0	0	0	0	91	75	95	135	75	45	43	IT261	10							80	0	1	1		1661		0	22	1		0
1	1	1	0	0	1	1	1	0	0	1	0	0	88	80	62	120	70	65	44	IT270	10							80	0	2	0		3353		0	367	1		1
1	1	1	0	0	1	1	1	0	0	1	0	0	78	80	75	183	74	55	44	IT275	10							84	0	1	1		2057		0	24	1		0
1	1	1	0	1	0	0	0	0	1	0	0	0	78	120	85.5	144	95	30	45	IT5	1							60	0	1	1		557		0	12	1		0
1	1	1	0	1	0	0	0	0	1	0	0	0	81	90	89	120	80	40	45	IT62	3							69	0	1	0		776		0	3	1		0
1	1	1	0	1	0	1	0	0	0	0	0	0	83	88	51.8	114	60	40	46	IT8	1							58	0	1	0		1636		0	13	1		0
1	1	1	0	1	0	1	0	0	0	0	0	0	77	57	97	145	90	39	46	IT13	1							98	0	1	1		1151		0	10	1		0
1	1	1	0	1	0	1	0	0	0	0	0	0	75	86	66	130	80	20	46	IT140	5							77	0	1	0		33966		0	12	1		1
1	1	1	0	1	0	1	0	0	0	0	0	0	76	79	75	95	60	30	46	IT178	6							75	0	1	0		3449		0	27	1		0
1	1	1	0	1	0	1	0	0	0	0	1	0	76	86	92	110	70	35	47	IT58	2							96	1	1	0		1480		0	11	1		0
1	1	1	0	1	0	1	0	0	0	0	1	0	91	83	60	130	100	50	47	IT288	10							80	0	2	1		2405		0	23	1		0
1	1	1	0	1	0	1	0	0	0	1	1	0	84	68	50	120	60	30	48	IT117	4								0	2	0		19746		0	9	1		0
1	1	1	0	1	0	1	0	0	0	1	1	0	77	76	80	135	60	40	48	IT279	10							90	1	2	1		7945		0	25	1		0
1	1	1	0	1	0	1	0	0	1	0	0	0	86	105	59	180	90	50	49	IT79	3							70	0	2	1		6642		0	3	1		0
1	1	1	0	1	0	1	0	0	1	0	0	0	75	140	70	120	70	25	49	IT179	6							60	0	1	0		3798		0	6	1		0
1	1	1	0	1	0	1	0	0	1	0	0	0	81	90	71	140	80	40	49	IT183	6							62	0	1	1		2574		0	6	1		0
1	1	1	0	1	0	1	0	0	1	0	0	0	85	128	56	140	100	35	49	IT254	9							60	0	2	1		1277		0	9	1		2
1	1	1	0	1	0	1	0	1	0	0	0	0	80	76	86	100	60	30	50	IT75	3							55	1	1	0		8066		0	12	1		1
1	1	1	0	1	0	1	0	1	0	0	0	0	79	70	70	175	100	50	50	IT78	3							60	1	1	1		21189		0	5	1		1
1	1	1	0	1	0	1	0	1	0	1	1	0	85	80	61	150	80	50	51	IT66	3							60	0	1	1		19076		0	4	1		0
1	1	1	0	1	0	1	0	1	0	1	1	0	75	74	56	130	80	50	51	IT108	3							66	0	2	0		4299		0	7	1		0
1	1	1	0	1	0	1	0	1	1	0	0	0	80	110	54	125	70	30	52	IT71	3							80	0	2	0		9693		0	7	1		0
1	1	1	0	1	0	1	0	1	1	0	0	0	77	90	95	120	70	50	52	IT152	5							70	0	1	0		2140		0	14	1		1
1	1	1	0	1	0	1	0	1	1	0	0	0	83	100	0	105	60	25	52	IT200	7								0	1	0		37500		1	35	1		2
1	1	1	0	1	0	1	1	0	0	0	0	0	75	85	69.7	120	70	20	53	IT19	1							65	0	1	0		2533		0	20	1		1
1	1	1	0	1	0	1	1	0	0	0	0	0	75	61	100	120	70	15	53	IT157	5							59	1	1	0		2989		0	10	1		1
1	1	1	0	1	0	1	1	1	0	0	0	0	90	48	45	100	70	50	54	IT56	2							66	0	2	0		1800		0	9	1		2
1	1	1	0	1	0	1	1	1	0	0	0	0	77	83	65	120	70	30	54	IT73	3							90	1	2	0		9945		0	8	1		0
1	1	1	0	1	0	1	1	1	0	0	0	0	91	80	73	125	90	30	54	IT94	3							89	0	1	0		20387		0	7	1		2
1	1	1	0	1	0	1	1	1	0	0	0	0	82	50	73	150	80	20	54	IT96	3							70	1	1	1		4527		0	11	1		0
1	1	1	0	1	0	1	1	1	0	0	0	0	79	63	86	120	60	35	54	IT101	3							60	1	1	0		13200		0	9	1		0
1	1	1	0	1	0	1	1	1	0	0	0	0	77	89	75	130	70	30	54	IT264	10							70	0	1	0		3965		0	32	1		1
1	1	1	0	1	0	1	1	1	0	0	1	0	77	74	88	100	60	50	55	IT95	3							65	0	1	0		3819		0	3	1		0
1	1	1	0	1	0	1	1	1	0	0	1	0	75	54	100	130	80	25	55	IT148	5							68	0	1	0		2989		0	10	1		1
1	1	1	0	1	0	1	1	1	0	0	1	0	81	76	90	150	55	40	55	IT277	10							95	0	1	1		2884		0	9	1		1
1	1	1	0	1	0	1	1	1	0	1	0	0	84	80	69	110	70	45	56	IT198	7							84	0	2	0		14900		0	38	1		0
1	1	1	0	1	0	1	1	1	0	1	0	0	90	86	72	110	60	50	56	IT204	7							70	0	2	0		9280		1	8	1		0
1	1	1	0	1	0	1	1	1	1	1	1	0	86	140	76	100	70	30	57	IT51	2							66	0	1	0		1880		1	6	1		2
1	1	1	0	1	0	1	1	1	1	1	1	0	79	110	65	115	70	25	57	IT107	3							60	0	1	0		29708		0	8	1		2
1	1	1	0	1	1	1	1	1	1	0	0	0	89	100	63.5	109	69	55	58	IT22	1							64	0	1	0		1420		0	14	1		0
1	1	1	0	1	1	1	1	1	1	0	0	0	80	145	95.2	170	100	65	58	IT63	3							75	0	2	1		2985		0	3	1		0
1	1	1	1	1	0	0	1	1	0	1	0	0	85	39	69.5	130	90	40	59	IT17	1							95	0	1	0		500		0	9	1		0
1	1	1	1	1	0	0	1	1	0	1	0	0	76	70	96	150	70	30	59	IT18	1							68	0	1	1		370		0	7	1		2
1	1	1	1	1	0	1	0	0	1	0	0	0	83	130	52	140	90	50	60	IT64	3							60	0	2	1		3848		0	7	1		0
1	1	1	1	1	0	1	0	0	1	0	0	0	90	100	60	160	90	40	60	IT67	3							60	0	1	1		14313		0	3	1		0
1	1	1	1	1	0	1	0	0	1	0	0	0	80	92	65	180	105	35	60	IT87	3							80	0	1	1		5728		0	8	1		1
1	1	1	1	1	0	1	1	0	0	0	0	0	80	82	69	120	80	25	61	IT93	3							90	1	1	0		3185		0	2	0		1
1	1	1	1	1	0	1	1	0	0	0	0	0	80	80	65	130	70	40	61	IT212	7							70	1	2	0		2570		0	373	1		0
Endpoint
1	2	1	0	1	1		0	0	0	0	2	0	78	54	86	113	65	63		AU01827	91		0		90.9	114	57	49	0	1	1	0		0	0	18	1	169	0
1	2	0	0	1	1	0	1	0	0	1	2	0	61	53	76	154	76	65		AU04764	50		0		72	142	68	66	0	2	1	1	149.6	0	0	8	1	172	1
1	2	0	1	0	1	0	0	1	0	1	2	0	65	86	67	120	56	66		AU04836	50		0		64	117	52	80	0	1	1	1	553.2	0	0	14	1	170	2
0	3	0	1	1	1	0	0	0	0	0	3	0	69	60	88	128	61	73		AU03673	50		0		86	108	61	57	0	1	1	1	317.9	0	0	6	1	190	1
0		0	0	1	1	0	0	0	0	0		0	71	76	72	91	63	67		AU00160	50								0	1	1	1	480.1	0	1			162	0
0		0	0	1	1	0	0	0	0	0		0	59	67	92	126	85	62		AU00188	50				95	160	98	77	1	1	1	0	532.9	0	0			176	0
0		0	0	1	1	0	0	0	0	0		0	51	66	102	152	89	73		AU00191	50				101	144	90	60	0	1	1	1	150.3	0	0			183	0
0		1	1	0	1	0	0	0	0	0		0	76	59	85	156	77	75		AU00201	50				87	154	93	60	0	1	1	1	222.6	0	0			181	0
0		0	1	1	1	0	0	0	0	0		0	69	54	80	142	88	74		AU00410	482								0	2	1	1	195.7	0	0			164	1
0		0	1	1	1	0	0		0			0	65	64	78	90	71	55		AU01042	87								0	1	1	1	121.2					169	0
0		0	0	1	1		0	0	0	1		0	69	56	62	110	70	76		AU01635	484								0	2	1	1			0			156	0
1		0	1	1	1		1	0	0	0		0	60	48	60	99	55	63		AU01649	484								0	2	1	1		0	0			158	0
0		0	0	1	1		0		0	1		0	71	62	81	122	72	56		AU02267	487								0	2	1	1		0	0			164	0
0		0	1	1	1	0	0	0	0	0		0	64	60	102	90	70	60		AU0261X	50				98	126	87	68	0	1	1	1	397.8	0	0			186	0
1		1	0	0	1	0	0	1	0	0		0	81	65	84	126	68	61		AU02623	50				83	147	72	64	1	1	1	1	60.83	0	0			175	0
0		0	0	1	1	0	0	0	0	0		0	54	83	99	143	98	74		AU02637	50				106	136	88	85	0	1	1	1	135.3	1	0			181	0
0		0	1	1	1	0	0	0	0	0		0	68	66	100	136	84	62		AU02640	50				97	154	94	74	0	1	1	0	75.9	0	0			185	0
0		1	0	1	1	0	0	0	0	0		0	75	59	77	112	59	92		AU02877	50								0	1	1	0	191.4	0	0			173	0
0		1	0	0	1	0	0	0	1	0		0	75	128	58	138	110	88		AU02880	50								0	2	0	0	147.5	0	0			154
0		1	0	1	1	0	1	0	0	0		0	82	64	74	108	61	68		AU03241	50								0	2	1	1	55.62	0	0			162	0
1		0	1	1	1	0	0	0	0	0		0	68	45	89	156	76	76		AU0329X	50								0	1	1	1	620	0	0			179	0
0		0	1	0	1	0	0	0	0	0		0	56	80	81.6	139	82	56		AU0504X	482								0	1	1	1	186.5		1			180	1
0		0	0	1	1	0	0	0	0	0		0	51	75	101	135	95	65		AU05156	482								0	1	1	1	37.17	1	0			176	0
1		0	0	0	1	0	0	0	0	0		0	63	55	75	125	71	62		AU05262	482								0	2	1	1	81.46	0	0			156	0
0		0	0	0	1	0	1	0	0	0		0	52	54	81	140	94	60		AU05406	482								0	1	1	1	12.57	0	0			167	0
0		1	0	1	1	0	0	0	0	0		0	83	57	72	169	93	83		AU05485	50								0	1	1	1	290	0	0			161	0
0		0	0	1	1	0	0	0	0	0		0	63	57	73	145	90	73		AU05560	50								0	1	1	1	744.6	1	0			169	1
0		0	0	1	1	0	0	0	0	0		0	65	48	55	148	87	77		AU0589X	50								0	2	1	1	595.7	0	0			155	2
1		1	1	1	0	0	1	1	0	1		0	76	63	90.5	140	80	45		IT2	1								0	1	1		691		0	16	1		0
1		0	0	1	0	0	1	1	0	1	0	0	63	60	96.9	140	70	50		IT15	1							65	0	1	1		345		0	7	1		1
0		1	1	1	0	0	0	1	0	1	0	0	83	78	75.4	150	65	30		IT25	1							60	1	1	1		147		0	23	1		0
1		1	0	1	1	0	0	0	0	0	1	0	80	80	69.8	110	70	55		IT31	1							57	0	2	0		620		0	13	1		1
1		0	0	1	0	1	0	0	0	0	0	0	66	86	92	140	70	35		IT37	2							62	1	1	1		1846		0	11	1		0
1		0	0	1	0	1	1	0	1	0	0	0	51	90	108	110	70	20		IT46	2							80	0	1	0		2162		0	8	1		2
1		1	0	1	0	0	1	0	1	0	1	0	87	96	68	130	70	45		IT52	2							60	0	1	0		899		0	11	1		0
1		1	0	1	0	0	1	1	0	0	1	0	82	75	85	170	70	40		IT57	2							70	1	1	1		768		0	16	1		2
0		1	0	1	0	0	1	0	0	0	0	0	75	75	92	170	90	40		IT124	4							63	0	1	1		765		0	293	1		0
1		0	0	0	0	1	0	0	1	0	1	0	58	91	70	140	80	45		IT125	4							79	0	2	1		8693		0	6	1		0
1		0	0	1	1	1	0	0	0	1		0	60	70	84	120	50	60		IT128	4								0	2	0		1714		0	11	1		0
0		0		1	0		1	1	0	0		0	72	70	101	130	80	25		IT129	4								0	1	0				0	15	1		0
1		1	1	1	0	1	0	0	1	0	0	0	81	90	62	180	100	40		IT135	5							60	0	1	1		2775		0	11	1		0
1		1	0	1	0	1	1		0	0	0	0	81	60	71.1	120	80	30		IT142	5							69	1	2	0		2670		0	6	1		1
1		0	0	1	0	1	1	1	0	1	1	0	54	77	83	140	70	40		IT162	5							75	0	1	1		33775		0	13	1		1
1		0	1	1	0	1	0	1	1	0	1	0	73	98	77	150	90	25		IT163	5							62	0	1	1		11376		0	12	1		0
0		0	0	1	0	1	0	0	1	0	0	0	30	105	74	110	70	20		IT177	6							90	0	1	0		4673		0	26	1		0
0		0	0	1	0	1	0	0	1	0	0	0	56	95	88	110	70	30		IT181	6							80	0	1	0		8215		0	20	1		0
1		0	1	1	0	1	1	1	1	1		0	55	120	64	180	95	20		IT182	6								1	1	1		35000		0	11	1		0
1		1	1	0	0	1	0	1	1	0	0	0	79	102	63	230	120	45		IT185	6							60	0	1	1		18130		0	14	1		0
1		0	0	1	0	1	0	0	0	0	0	0	64	72	79	130	80	35		IT188	6							66	0	1	0		1892		0	7	1		0
0		1	0	1	1		0	1	0	0	0	0	75	84	81	190	90	55		IT189	6							63	1	2	1				0	15	1		0
1		0	0	1	0	1	1	0	0	0	1	0	63	84	94	110	80	20		IT191	6							65	0	1	0		5149		0	11	1		2
0		1	0	1	0	1	1	1	0	1	0	0	93	68		160	80	45		IT207	7							78	1	2	1		27000		0	29	1		1
0		0	0	1	0	1	1	0	1	0	0	0	63	114		145	105	50		IT209	7							58	0	2	1		1360		0	7	1		0
1		0	0	0	0	1	1	1	0	1	0	0	72	65		100	60	25		IT215	7							84	0	1	0		11400		0	18	1		1
		1	0	0	0	1	0	1	1	0	0	0	87	116		110	60	45		IT221	7								1	2	0		11700		0	13	1		0
		1	0	0								0	78							IT222	7									2	0					1	0		0
1		1	0	1	0	1	0	0	0	1	0	0	88	50		140	90	30		IT223	8								1	2	1		2230		0	12	1		0
1		1	0	1	1		0	1	0	0	1	0	88	60		130	70	60		IT224	8							80	0	2	0				0	1	0		0
1		1	0	0	1		0	0	1	0	0	0	85	105		110	70	55		IT225	8								0	1	0				0	375	1		0
1		1	0	0	0	0	1	1	0	0	0	0	76	78		140	60	45		IT226	8								0	2	1		213		0	8	1
1		0	0	1	0		0	0	0	1	1	0	72	65		120	80	35		IT227	8							65	0	1	0				1	1	0		0
1		1	0	0		1	0	1	0	1	0	0	89	80		130	75			IT228	8							70		2	0		1092		0	1	0		0
1		1	0	1	0		0	0	0	1		0	85	78		115	80	45		IT229	8								0	2	0				0	26	1		0
1		1	0	1	1	0	0	0		0		0	84			140	90	55		IT230	8								0	2	1		97		0	1	0		0
1		1	0	1	0	0	0	1	0	0		1	87	80		140	80	50		IT231	9								0	2	1		562		0	10	1		3
1		1	0	0	0	0	0	1	0	1		0	85	60	64	110	70	50		IT232	9								0	1	0		944		0	16	1		2
1		1	0	1	0	1	0	1	0	0		0	89	64	68	130	90	35		IT233	9								0	1	0		4487		0	25	1		1
1		1	0	0	0	1	0	0	0	1		0	91	84	56	150	80	45		IT234	9								1	2	1		1212		1	12	1		1
1		1	0	1	0	0	1	1	1	1		0	83	120	85	97	42	45		IT235	9								0	2	0		679		0	16	1		0
1		1	0	1	0	0	1	1	0	1		0	91	74	83	120	70	45		IT236	9								0	2	0		303		0	19	1		2
1		1	0	1	0	0	0	1	1	0		0	86	92	67	110	60	45		IT237	9								0	1	0		550		0	7	1		2
1		1	1	1	0	0	1	1	1	1		1	92	102	70	110	60	50		IT243	9								0	2	0		471		0	18	1		3
1		1	0	1	0	1	0	0	1	0		0	76	126		140	100	50		IT244	9								0	2	1		1655		0	17	1		0
1		1	1	1	0	1	1	1	0	0	1	0	78	77	75	105	75	50		IT248	9							70	0	2	0		1177		0	7	1		0
1		1	0	0	0	1	0	0	0	1		0	87	60	55	155	75	45		IT251	9								0	1	1		5000		0	18	1		2
0		1	0	0		1	1	0	0	1	1	0	87	74	70	130	70			IT268	10								0	2	0		3343		0	7	1		0
1		1	0	1	0	1	0	0	1	0		0	82	110	55	120	70	35		IT283	10								0	2	0		5550		1	11	1		1
1		1			0	1	0	1	1	0		0	89	100	80	110	70	50		IT289	10								0	2	0		14903		0	11	1		0
1	1	1	0	1	0	1	1	1	0	0		0	90	66	68.9	175	80	41		IT16	1								0	2	1		1375		0	10	1		0
0	1	0	1	1	0	0	0	1	0	0		0	74	60	94.7	182	86	35		IT26	1								0	1	1		836		0	9	1		0
1	1	1	0	1	0	0	0	1	0	0		0	85	69	59.3	135	50	30		IT32	1								0	1	1		850		0	8	1		1
1	1	1	0	0	0	1	1	0	1	1		0	76	125	75	80		30		IT39	2								0	2	0		1825		1	10	1		0
0	1	0	0	1	0	0	0	0	0	0		0	72	76	58	130	70	25		IT48	2								0	2	0		642		0	4	1		1
1	1	1	0	1	0	0	0	0	1	0		0	81	96	68	180	100	20		IT54	2								1	2	1		860		0	15	1		2
1	1	1	0	0	0		0	0	1	0		0	81	125	84	160	100	50		IT59	2								0	2	1				0	6	1		0
1	1	0	0	1	0	1	1	0	0	0		0	73	80	75	130	80	50		IT104	3								0	2	0		1381		0	4	1		0
1	1	0	0	0	0	1	1	1	0	0		0	74	46	78	130	60	50		IT106	3								0	2	0		25913		0	21	1		1
1	1	1	0	0	0	1	0	0	0	1		0	85	80	68	180	80	50		IT109	3								0	2	1		12878		0	6	1		0
1	1	1	0	1	0		1	0	1	0		0	75	94	80	148	93	35		IT112	4								0	1	1				0	20	1		0
1	1	1	0	1	0		0	1	1	1		0	87	92	74	125	80	50		IT113	4								0	1	0				0	18	1		0
0	1	1			0	1	0	0	1	0		0	76	97	55	104	89	30		IT127	4								0	1	0		2860		0	11	1		0
0	1	1	0	1	0		0	0	0	0		0	76	80	95	115	70	30		IT132	4								0	1	0				0	20	1		1
1	1	1	0	1	0	1	0	1	1	0		1	83	96	69	100	70	25		IT133	4								0	1	0		21355		1	40	1		4
1	1	0	0	0	0	1	0	0	0	0		0	70	64	63	105	60	20		IT139	5								0	2	0		13268		0	13	1		1
1	1	0	0	1	0	1	0	0	0	0		0	68	76	75	95	70	20		IT146	5								0	1	0		5184		0	3	1		1
1	1	1	0	0	0	1	1	0	0	0		0	80	75	54	105	60	50		IT167	5								0	2	0		1278		0	5	1		1
1	1	1	1	1	0	1	1	0	0	1		0	75	50	63	120	60	40		IT168	5								0	1	0		3617		0	6	1		1
1	1	0	0	1	0	1	0	0	0	0		0	54	0	111	170	90	25		IT186	6								1	1	1		1141		0	11	1		0
0	1	0	0	1	0	1	0	0	1	0		0	67	116	93	120	70	40		IT187	6								0	1	0		8991		0	4	1		0
1	1	0	1	1	1	1	1	0	0	0		0	68	74	80	170	90	65		IT190	6								0	1	1		5255		0	15	1		0
1	1	1	0	1	0	1	0	0	1	0		0	79	115		85	60	30		IT194	6								1	1	0		4800		0	29	1		0
1	1	0	0	1	0	1	0	0	0	0		0	59	75	70	110	70	20		IT195	6								0	1	0		7212		0	11	1		2
1	1	0	0	0	0	1	1	0	1	1		0	72	95	105	180	75	45		IT197	6								0	2	1		2009		0	17	1		1
0	1	1			0		0	1	0	0		0	80	64		140	80	40		IT213	7								0	2	1				0	5	1		0
1	1	1			0	1	0	0	0	0		0	83	78	0	130	75	25		IT214	7								0	1	0		11900		0	31	1		0
0	1	1	1	1	0	1	0	1	1	0		0	85	100		110	70	45		IT216	7								0	1	0		5100		0	6	1		0
1	1	1	0	1	0	1	1	1	0	1		0	78	70	78	110	60	30		IT238	9								0	1	0		2630		0	20	1		1
0	1	1	0	0	0	1	0	0	0	0		0	80	77	51	85	40	45		IT239	9								0	2	0		1102		0	25	1		1
0	1	1	0	1	0	0	0	0	0	0		0	93	72	59	130	70	45		IT240	9								0	2	0		350		0	6	1		1
1	1	1	1	1	0	1	1	1	0	1		1	88	64	104	130	70	30		IT241	9								0	2	0		2600		0	42	1		5
1	1	0	0	0	0	1	0	0	1	0		0	72	102	48	120	80	40		IT242	9								0	2	0		1280		0	14	1		2
1	1	1	0	1	0	1	1	1	0	1		0	80	55	62	140	80	40		IT245	9								0	2	1		2109		0	5	1		1
1	1	1	0	1	0	0	0	1	0	1		1	86	72	81	130	60	50		IT252	9								0	2	0		145		0	22	1		3
1	1	1	0	1	0	0	0	0	0	0		0	79	68	71	170	85	45		IT256	9								0	1	1		184		0	7	1		0
1	1	1	1	1	0	0	1	0	0	0		0	81	64	84	160	90	45		IT259	9								0	1	1		500		0	5	1		0
0	1	1	0	1	0	1	1	1	0	0		0	75	88	70	150	90	30		IT278	10								0	1	1		35000		0	34	1		0
Feature
1	0	0	1	1			0	0	0	0	0	0	64	62	115	128	80			AU01621	484		0		115	100	75	67	0	1	1	1		0	0			179	0
1	0	1	1	1		1	0	1	0	1	0	0	91	68	60	160	80			IT284	10							80	0	1	1		13427		0	14	1		0
1	1	0	0	1							0	0	69							IT12	1									1	0					1	0		0
0	1	0	0	1			1	1	0	1	0	1	67	61	82	170	70			IT114	4							83	0	1	1				0	6	1		6
1	1	1	0	0		1	0	1	1	0	0	0	93	110	50	130	80			IT272	10							72	0	2	0		22470		0	9	1		1
1	1	1	0	1			0	1	0	0	1	1	76	70	69	120	60			IT122	4							63	0	1	0				0	3	1		8
1	1	1	1	1		1	1	1	0	1	1	0	76	52	80	145	68			IT267	10							88	0	1	1		1252		0	17	1		0
1	1	1	0	0		1	1	0	0	0	1	0	75	75	76	106	70			IT276	10							80	1	2	0		5506		0	12	1		0
1	1	1				0	1	0	0	0	1	1	81	76	85	150	75			IT285	10								0	1	1		835.4		0	10	1		3
1	1	1			0	1	0	1	1	1	0	0	86	90	52	120	80	40		IT273	10								1	2	0		3985		0	261	1		0
1	1	1	0	1	0		0	0	1	0	0	0	84	125	56.4	190	80	45		IT1	1							50	1	2	1				0	7	1		0
1	1	1	0	1	0		1	0	0	1	0	0	81	78	66	130	70	35		IT40	2							60	0	2	0				0	8	1		0
0	1	0	0	1	0		1	0	1	0	0	0	67	100	53	140	90	30		IT131	4								0	1	1				0	8	1		0
0	1	0	0	1	0		1	0	0	0	0	0	74	70		120	70	35		IT151	5							68	0	1	0				0	2	0		0
1	1	1	0	1	0		0	0	0	0	0	0	84	61	75	150	80	30		IT161	5							65	0	1	1				0	5	1		0
0	1	0	0	1	0		0	0	1	0	0	0	70	93	68	130	70	30		IT176	6							42	0	1	0				0	19	1		0
1	1	0	0	1	0		1	0	1	0	0	0	50	90	104	120	70	50		IT220	7							64	0	1	0				0	1	0		0
0	1	0	0	1	0		0	0	1	0	1	0	65	130	72	99	77	40		IT115	4								0	1	0				0	3	1		1
1	1	1	0	1	0		1	0	0	0	1	0	78	70	90	140	90	50		IT118	4							98	0	2	1				0	9	1		0
1	1	1	0	1	0		1	0	1	0	1	0	78	101	75	151	104	45		IT120	4								0	1	1				0	20	1		0
0	1	1	0	0	0		1	1	0	1	1	1	82	76	86	145	85	45		IT121	4							70	0	1	1				0	217	1		9
1	1	1	0	1	0		0	1	1	0	1	0	76	90	89	130	85	45		IT130	4								0	1	0				0	17	1		2
1	1	0	0	0	0		1	0	0	0	1	0	55	75	87			25		IT144	5							74	0	1	0				0	6	1		1
1	1	0	0	1	0		0	0	0	0	1	0	44	51		160	85	30		IT153	5							60	0	1	1				0	13	1		0
1	1	0	0	1	0		1	0	0	0	1	0	72	83		120	80	25		IT158	5							75	0	1	0				0	6	1		1
1	1	0	0	1	0		0	0	0	0	1	0	60	80		120	80	20		IT159	5							70	0	1	0				0	12	1		0
0	0	0	1	0	1		0	0	0	1	0	0	58	86	95.6	115	78	66		AU00294	481		0		95	130	72	67	0	1	1	1		0	0			174.5	1
1	0	0	1	0	1		0	0	0	0	0	0	66	80	81.6	118	65	67		AU00811	483		0		81.1	110	70	80	0	2	1	0		0	0			155	0
1	0	0	1	1	1		0	0	0	0	0	0	71	64	83	125	70	61		AU00825	483		0		83	135	60	56	0	1	1	1		0	0			170	0
1	0	0	0	0	1		0	1	0	0	0	0	65	75	89	138	88	71		AU01412	70		0	0	82	110	70	88	0	2	0	1		1	0	0	0	176	0
1	0	0	0	1	1		1	0	0	0	0	0	61	72	114	140	90	61		AU01618	484		0		115	140	70	92	0	1	1	1			0			178	2
0	0	0	0	1	1		0	0	0	0	0	0	65	68	71.5	130	65	64		AU01652	484		0		71	100	55	60	0	1	1	0		1	0			169	1
1	0	1	1	1	1		0	0	0	0	0	0	77	68	95	130	90	55		AU01666	484		0		92	110	80	64	0	2	1	0		0	0			169	0
1	0	1	1	1	1		0	0	0	0	0	0	83	64	86.5	150	90	69		AU01813	91		0		84	114	85	56	0	2	1	1		0	0			156	0
0	0	0	0	1	1		0	0	0	0	0	0	60	75	54	100	76	66		AU01830	91		0		53	105	70	81	0	2	1	0		1	0			163
1	0	0	1	1	1		0	0	0	1	0	0	66	54	91	125	80	59		AU02219	487		0		84	133	64	53	0	2	1	1		0	0			160	2
0	0	0	0	1	1		0	0	0	1	0	0	72	62	61	130	80	64		AU02253	487		0	0	63	130	80	61	0	1	1	0		0	0	0	0	160	1
0	0	0	1	0	1		0		0	1	0	0	73	62	93	128	84	68		AU02270	487		0		93	134	83	58	0	2	1	0		0	1			179	0
1	0	0	0	1	1		0	0	0	1	0	0	63	64	100	119	80	70		AU02284	487		0		97	120	77	88	0	2	1	0		0	0			168	0
0	0	0	0	1	1		0		0	1	0	0	70	67	80	130	90	64		AU03817	485		0		77	130	67	99	0	2	1	0		0	0			167	0
0	0	0	1	1	1		0	0	0	1	0	0	55	66	84	130	80	70		AU03834	485		0		85	120	74	58	0	1	1	1		0	0			178	0
0	0	0	0	1	1		0	0	0	1	0	0	56	66	78	110	70	58		AU03848	485		0		79	115	70	94	0	1	1	1		0	0			170	1
0	0	0	1	1	1		0		0	1	0	0	65	54	73	130	70	66		AU04291	485		0		71	156	91	58	0	2	1	1		0	0			154	1
0	0	0	0	0	1		0	0	0	0	0	0	55	61	87.7	141	90	62		AU05396	482		0		93	151	98	60	0	1	1	1		1	0			184	2
1	1	1	1	1	1		1	0	0	0	1	0	81	76	76	120	70	55		IT55	2							60	0	1	0				0	28	1		1
0	1	1	0	1	1		0	0	0	0	1	0	77	54	60	125	60	60		IT119	4							80	0	2	0				0	24	1		0
0	0	0	1	1	1	0	1		0	0	0	0	67	56	96	132	68	75		AU04867	50		0		97	140	70	61	0	2	1	1	258.5	0				166	0
1	0	1	0	1	1	1	1	0		0	0	0	78		81			68		AU00071	50		0		78	125	65	67	0	1	1	1	1074	0	0			165	0
0	0	0	1	0	1	0	0	0	0		0	0	71	71	75	126	90	67		AU06144	50		0		74	121	79	64	0	2	1	0	151.7	0	0			168	1
0	0	1	1	1	1	0	1	1	0		0	0	75	60	107	148	73	60		AU06175	50		0		100	130	63	60	0	1	1	1	614.8	0	0			178	2
0	0	0	1	1	1	0	0	0	0	0	0	0	70	65	81	155	86	60		AU00099	50		0		76	120	76	70	0	1	1	1	291.7	0	0			169
0	1	0	0	1	0	1	1	0	0	0	0	0	59	53		180	100	30		IT138	5							79	0	1	1		6643		0	14	1		1
1	1	0	0	1	0	1	1	0	1	0	0	0	67	97		110	60	50		IT160	5							60	0	2	0		6159		0	12	1		0
1	1	0	0	1	0	1	0	1	0	0	0	0	73	60		120	70	25		IT199	7							78	0	2	0		5470		0	7	1		0
0	1	0	0	0	0	1	0	0	0	0	0	0	70	60		110	70	25		IT202	7								0	1	0		16700		0	1	0		0
1	1	1	0	0	0	1	0	0	0	0	0	0	86	70		95	55	35		IT203	7							84	1	1	0		29600		1	14	1		2
1	1	1	0	0	0	1	0	1	0	0	0	0	84	64		130	85	35		IT208	7							74	1	2	0		12300		0	15	1		0
1	1	1	0	1	0	1	0	0	0	0	0	0	82	80		130	70	50		IT210	7							58	0	2	0		5790		0	8	1		0
1	1	1	0	0	0	1	0	0	0	0	0	0	85	86		130	80	35		IT211	7							70	1	2	0		5250		0	13	1		0
0	1	1	0	1	0	1	0	0	1	0	0	0	84	92		145	90	35		IT219	7								0	1	1		9020		0	9	1		0
1	1	0	1	1	0	1	0	0	1	0	1	0	68	95		120	70	30		IT77	3							60	0	2	0		1414		0	12	1		1
1	1	1	0	1	0	1	0	1	1	0	1	0	88	100		140	80	20		IT99	3							70	1	1	1		11221		0	6	1		0
1	1	0	0	1	0	1	0	0	1	0	1	0	54	112		150	90	25		IT164	5							48	0	1	1		4704		0	13	1		0
1	1	1	0	0	0	0	0	1	0	1	0	1	93	84		100	60	30		IT249	9							60	0	2	0		450		0	5	1		4
1	1	1	0	1	0	1	1	1	0	1	0	1	85	73		110	50	20		IT100	3							68	0	2	0		72753		0	13	1		3
1	1	0	0	1	0	1	0	1	0	0	1	0	72	86	78	100		30		IT44	2							46	0	1	0		1180		0	6	1		1
1	1	1	0	1	0	0	1	0	0	1	0	0	76	86	64	140		47		IT41	2							50	0	1	1		848		0	8	1		0
Monoesempio
0	0	0	0	0	1	0	0	0	0	0	0	1	69	62	90	118	68	58		AU03940	50		0		91	134	84	60	0	1	1	1	121.6	0	0			175	3
0	0	0	0	0	1	0	0	0	1	0	0	0	48	90	103.5	164	97	57		AU00469	482		0		101	141	96	77	0	1	1	0	25.96	0	0			172	0
0	0	0	0	0	1	0	0	1	0	0	0	0	66	72	72	121	73	58		AU04942	50		0		74	123	84	74	0	2	0	0	180.7	0	0			162	0
0	0	0	0	0	1	0	0	1	0	1	0	1	69	84	95	140	84	55		AU05574	50		0		96	124	83	69	0	1	1	1	91.26	0	0			174	3
0	0	0	0	0	1	0	1	0	0	1	0	0	60	79	74	135	80	76		AU04483	50		0		75	125	76	106	0	2	0	0	59.04	0	0			163	0
0	0	0	0	1	1	0	0	0	0	0	0	1	53	71	91	115	93	70		AU04123	50		0		91	133	87	73	0	1	1	1	578.6	0	0			185	3
0	0	0	0	1	1	0	0	1	0	1	0	0	59	60	95	135	84	65		AU04781	50		0		97.7	125	72	56	0	2	1	0	741.8	0	0			165	0
0	0	0	0	1	1	0	1	1	0	0	0	0	73	73	87	130	77	77		AU00085	50		0		89	178	94	71	0	2	1	1	112.7	0	0			167	0
0	0	0	1	0	1	0	0	0	1	0	0	1	67	92	91	132	88	70		AU04051	50		0		92	132	80	71	1	1	1	1	262.5	0	0			173	4
0	0	0	1	0	1	0	0	1	0	0	0	0	71	77	86	128	71	62		AU04394	50		0		84	132	84	68	0	2	1	1	51.23	0	0			160	0
0	0	0	1	0	1	0	1	0	0	0	0	0	69	75	95	133	66	62		AU04689	50		0		93	156	78	62	0	1	1	0	220.4	0	0			173	1
0	0	0	1	1	1	0	0	0	0	1	0	0	68	53	64	101	64	70		AU03207	50		0		63	127	86	60	0	2	1	1	208	0	0			166	0
0	0	0	1	1	1	0	0	0	1	0	0	0	74	98	91	163	89	74		AU03598	50		0		92	154	110	90	0	1	1	1	40.96	0	0			162	1
0	0	0	1	1	1	0	1	0	0	0	0	1	61	44	107	190	93	52		AU00424	482		0		106	126	65	54	0	1	1	1	44.46	0	0			177	4
0	0	0	1	1	1	1	0	0	0	0	0	0	71	72	68	125	77	57		AU0423X	50		0		66	123	61	70	0	2	1	1	1166	1	0			156	0
0	0	0	1	1	1	1	1	0	0	0	0	0	70	86	98.2	141	85	74		AU05557	50		0		95.5	113	73	86	1	1	1	1	1156	0	0			169	0
0	0	0	1	1	1	1	1	0	0	1	0	0	60	68	106	163	98	60		AU00321	481		0		106	155	100	69	0	1	1	1	1144	0	0			174	1
0	0	1	0	0	1	0	0	1	0	0	0	0	83	78	55	111	58	76		AU04449	50		0		54	124	72	80	0	2	1	0	118.2	0	0			157	0
0	0	1	0	0	1	0	1	0	1	0	0	0	81	90	80	132	67	68		AU04658	50		0		76.5	122	61	88	0	1	1	1	85.17	0	0			172	1
0	0	1	0	1	1	0	0	0	1	0	0	0	76	90	82	133	93	55		AU06202	50		0		77	139	89	87	0	2	1	0	994.6	0	0			160	0
0	0	1	0	1	1	0	0	1	0	1	0	0	77	54	64	144	63	71		AU06113	50		0		63	150	62	62	0	2	1	1	673	0	0			157	0
0	0	1	0	1	1	1	0	0	0	0	0	0	87	67	71	136	98	66		AU0553X	50		0		72	139	90	68	0	1	1	0	1644	0	0			167	0
0	0	1	1	1	1	0	0	1	0	0	0	0	88	61	53.8	156	85	60		AU05022	482		0		52.9	150	79	59	0	2	1	0	330.5	0	1			155	2
0	0	1	1	1	1	0	1	0	0	0	0	0	76	69	105	140	76	57		AU03077	50		0		106	124	73	74	1	1	1	1	52.54	0	0			175	0
0	0	1	1	1	1	1	0	1	0	0	0	0	81	67	85	140	68	76		AU04418	50		0		88	141	81	74	0	2	1	0	1650	0	0			161	2
0	1	0	0	0	0	0	0	0	1	0	1	0	69	96	76	130	70	35		IT50	2							70	0	1	0		886		0	10	1		1
0	1	0	0	0	1	0	0	0	0	0	1	0	57	73	51	131	73	66		AU0050X	482		0		50.3	119	74	62	0	2	0	0	60.98	0	0	1	0	163	2
0	1	0	0	0	1	0	0	0	1	0	0	0	69	132	56.1	162	80	55		IT24	1							55	0	1	1		470		0	6	1		0
0	1	0	0	0	1	0	1	0	0	0	1	0	53	76	105	128	93	91		AU04716	50		0		102	132	90	75	0	1	0	0	21.56	0	0	3	1	190	2
0	1	0	0	1	0	0	0	0	1	0	0	0	54	140	96.5	150	110	35		IT7	1							66	0	1	1		537		0	6	1		0
0	1	0	0	1	0	1	0	0	1	0	0	0	69	160	42	130	70	40		IT170	6							64	0	2	0		1740		0	7	1		0
0	1	0	0	1	0	1	0	1	1	1	0	0	72	100	60	130	70	25		IT90	3							75	0	1	0		15333		0	10	1		0
0	1	0	0	1	1	0	0	0	0	1	1	0	58	71	81	132	76	58		AU05663	50		0		82	139	80	52	0	2	0	1	637.4	0	0	6	1	183	2
0	1	0	1	0	1	0	0	0	0	0	1	0	72	59	65	148	81	74		AU04939	50		0		65	132	74	42	0	2	1	1	134	0	0	3	1	165	1
0	1	0	1	0	1	0	1	0	1	0	1	0	57	95	88	148	90	67		AU05382	482		0		86	156	91	90	0	1	1	1	32.87	0	0	2	0	178	0
0	1	0	1	1	0	0	0	0	0	0	0	0	64	56	60	128	85	35		IT28	1							65	0	1	0		225		0	10	1		0
0	1	0	1	1	0	1	0	0	0	0	0	0	68	50	72	130	80	45		IT88	3							58	0	2	0		8079		0	6	1		0
0	1	0	1	1	0	1	0	0	0	0	1	0	62	52	99	160	90	35		IT92	3							60	1	1	1		1533		0	5	1		0
0	1	0	1	1	1	0	0	0	0	1	1	0	74	53	71	166	96	64		AU0025X	481		0	0	66	133	72	57	0	1	1	1	953.3	0	1	14	1	168	1
0	1	1	0	0	1	0	1	0	1	0	0	0	82	98	48.4	115	78	65		IT34	1							105	0	2	0		291		0	13	1		0
0	1	1	0	0	1	1	0	1	1	0	1	0	94	110	65	130	65	65		IT269	10							84	0	2	0		10563		0	4	1		0
0	1	1	0	1	0	0	0	0	0	1	0	0	82	88	74	120	70	35		IT250	9							70	0	1	0		128		1	10	1		0
0	1	1	0	1	0	0	0	1	0	1	1	0	80	75	55	100	50	20		IT246	9							100	0	2	0		800		0	5	1		1
0	1	1	0	1	0	0	1	0	0	1	0	0	75	71	84.4	160	74	25		IT23	1								1	1	1		191		0	11	1		0
0	1	1	0	1	0	0	1	1	0	1	0	0	87	37	60.4	100	50	40		IT6	1								0	1	0		430		0	12	1		2
0	1	1	0	1	0	1	0	0	0	0	1	0	77	80	58	115	60	30		IT281	10							80	0	1	0		9400		0	23	1		0
0	1	1	0	1	0	1	0	1	0	1	0	0	84	79	43.5	155	90	40		IT29	1							80	0	2	1		3100		0	15	1		1
0	1	1	0	1	0	1	1	0	0	0	0	0	80	85	0	195	95	40		IT217	7								0	2	1		4440		0	15	1		0
0	1	1	0	1	0	1	1	0	0	1	0	0	85	78	0	120	70	50		IT206	7							74	0	2	0		7750		1	12	1		1
0	1	1	0	1	0	1	1	1	0	1	0	0	77	52	73	160	80	50		IT84	3							61	0	1	1		4449		0	4	1		0
0	1	1	0	1	1	0	0	0	0	0	0	0	91	85	119	135	60	55		IT30	1							60	0	2	1		158		0	9	1		0
0	1	1	0	1	1	0	0	0	0	0	1	0	76	56	57	148	84	78		AU04990	50		0		56	124	78	55	0	2	0	0	122.6	0	0	8	1	151	1
0	1	1	1	1	1	0	0	0	0	0	1	0	77	64	92	130	64	76		AU05615	50		0		86	110	71	62	0	2	1	1	97.63	0	0	3	1	179	1
0	1	1	1	1	1	0	0	0	0	1	1	0	75	51	83	101	73	73		AU00215	481		0		80	103	60	57	0	1	1	1	830.8	0	0	2	0	178	2
1	0	0	0	0	0	1	0	1	0	0	0	0	71	74	65	100	70	25		IT287	10							73	0	1	0		18478		0	18	1		1
1	0	0	0	0	1	0	0	0	1	0	0	0	61	90	95	126	80	61		AU03937	50		0		96	140	87	96	0	1	1	1	77.74	0	0			174	0
1	0	0	0	0	1	1	0	0	0	0	0	0	72	55	77	117	60	62		AU06130	50		0		72	131	62	82	0	2	1	1	1307	0	0			161	1
1	0	0	0	1	1	0	1	0	0	1	0	0	57	56	79	106	68	64		AU00277	481		0		76	111	69	62	0	2	1	1	37.04	0	0			165	1
1	0	0	0	1	1	1	0	0	0	0	0	0	64	68	76	110	70	58		AU0565X	50		0		81	108	65	70	0	2	0	0	1399	0	0			161	0
1	0	0	0	1	1	1	1	0	0	0	0	0	65	67	104	149	77	57		AU04497	50		0		106	169	84	56	0	1	1	0	1782	0	0			182	1
1	0	0	0	1	1	1	1	0	1	0	0	0	71	104	88	129	89	52		AU05838	50		0		91	140	76	52	0	2	1	1	1018	0	0			163	0
1	0	0	1	0	1	0	0	0	1	0	0	0	60	112	73	144	93	85		AU02726	50		0		75	111	70	88	0	2	1	1	126.9	1	0			157	0
1	0	0	1	1	0	0	0	0	0	0	0	0	59	60	81	98	57	50		AU05509	50		0		83	112	71	64	0	2	1	0	238.8	0	0			162	0
1	0	0	1	1	1	0	0	0	0	0	0	1	66	46	65	138	76	66		AU04404	50		0		63	94	54	58	0	2	1	1	833.6	0	0			157	6
1	0	0	1	1	1	0	0	0	1	0	0	0	60	94	104	151	97	77		AU02983	50		0		104	140	72	73	0	1	1	1	73.96	0	0			179	1
1	0	0	1	1	1	0	1	0	0	1	0	0	67	65	79	133	82	55		AU00318	481		0		78	138	100	66	0	2	1	1	272.9	0	0			169	1
1	0	0	1	1	1	0	1	1	0	0	0	0	55	56	81	110	70	65		AU01011	87		0		80	125	70	50	0	2	1	0	105.7	1	0			159	0
1	0	1	0	1	0	0	0	0	0	1	0	0	80	52	76.5	122	70	50		AU00232	481		0		75	139	88	52	0	1	1	0	416	0	0			160	2
1	0	1	0	1	0	1	1	1	0	0	0	0	87	78	55	145	65	50		IT286	10								0	2	1		3108		0	12	1		0
1	0	1	0	1	1	0	0	1	0	0	0	0	83	53	68	157	80	65		AU04274	50		0		69	141	76	52	0	1	1	1	704.1	0	1			164	0
1	0	1	0	1	1	1	0	0	0	0	0	0	78	81	81	115	79	52		AU05454	50		0		81	103	74	79	0	1	1	0	1201	0	1			175	0
1	0	1	0	1	1	1	0	1	0	1	0	0	84	61	66	150	70	60		IT282	10							55	0	1	1		28168		0	18	1		0
1	0	1	1	0	1	0	0	0	0	0	0	0	76	73	80	121	62	71		AU04908	50		0		69	121	76	56	0	2	1	0	192.4	0	0			165	0
1	0	1	1	0	1	0	1	0	0	0	0	0	79	76	82	157	73	78		AU05752	50		0		82	160	81	74	0	2	1	0	142.4	1	0			156	0
1	0	1	1	1	1	0	0	0	0	1	0	0	76	80	66	150	80	61		AU05677	50		0		65	165	70	65	0	2	1	1	276	0	0			161	1
1	0	1	1	1	1	0	0	1	0	0	0	0	79	59	80	204	80	84		AU03923	50		0		79	133	69	70	0	2	1	1	206.5	0	0			161	1
1	0	1	1	1	1	1	0	0	0	0	0	0	76	68	76	132	74	74		AU03389	50		0		76	140	84	74	0	2	1	1	2386	0	0			160	0
1	0	1	1	1	1	1	0	0	0	1	0	0	75	45	87	158	60	59		AU00304	481		0		88.2	135	86	45	0	1	1	1	1647	0	0			171	2
1	0	1	1	1	1	1	0	1	0	0	0	0	83	68	72	118	81	78		AU03584	50		0		73	100	70	67	0	2	1	0	1429	0	0			159	0
1	1	0	0	0	0	1	0	0	1	0	0	0	45	90	76	80	60	20		IT141	5								0	1	0		3683		0	9	1		0
1	1	0	0	0	0	1	0	0	1	0	1	0	64	145	117	170	80	50		IT80	3							60	0	2	1		4632		0	5	1		0
1	1	0	0	0	0	1	0	1	0	0	0	0	42	70	100	90	60	30		IT103	3							80	1	1	0		1648		1	12	1		2
1	1	0	0	0	0	1	1	0	1	0	0	0	74	107	99	120	70	40		IT172	6							55	0	1	0		7723		0	1	0		0
1	1	0	0	0	0	1	1	0	1	0	1	0	73	140	87	120	70	40		IT136	5							68	0	2	0		4073		0	15	1		1
1	1	0	0	0	0	1	1	1	0	0	0	0	71	68	82.6	130	80	30		IT143	5							70	0	1	0		2122		0	15	1		1
1	1	0	0	0	0	1	1	1	1	0	0	0	73	95	75.8	105	90	25		IT4	1								0	1	0		2796		0	14	1		1
1	1	0	0	0	1	1	0	0	0	0	0	0	70	72	101	145	100	60		IT68	3								0	1	1		5550		0	4	1		0
1	1	0	0	1	0	0	0	0	0	0	0	0	66	63	88	110	50	45		IT137	5							65	0	1	0		628		0	5	1		1
1	1	0	0	1	0	0	0	0	1	0	0	0	47	109	74	120	80	30		IT180	6							70	0	2	0		711		0	34	1		0
1	1	0	0	1	0	0	1	0	0	0	0	0	72	86	76	90	70	45		IT61	2							70	0	1	0		612		0	16	1		1
1	1	0	0	1	0	0	1	0	0	0	1	0	68	82	82	140	70	35		IT53	2							66	0	2	1		828		0	7	1		1
1	1	0	0	1	0	0	1	1	1	0	0	0	56	90	105.5	135	85	37		IT9	1							83	0	2	1		533		0	8	1		0
1	1	0	0	1	0	1	0	0	0	0	1	0	45	75	82	95	65	20		IT147	5							65	0	1	0		8803		0	31	1		1
1	1	0	0	1	0	1	1	0	0	0	0	1	68	78	85	120	70	30		IT123	4							62	0	1	0		1188		0	3	1		4
1	1	0	0	1	0	1	1	0	0	1	0	0	64	72	93	110	60	25		IT154	5								0	1	0		8654		0	10	1		1
1	1	0	0	1	0	1	1	1	1	0	0	0	52	111	79	100	60	20		IT149	5							70	0	1	0		7726		1	33	1		1
1	1	0	0	1	1	0	0	0	0	0	0	0	74	56	127	125	65	55		IT105	3							66	0	1	0		230		0	4	1		0
1	1	0	0	1	1	1	1	0	0	0	1	0	63	55	82	140	70	55		IT156	5							60	0	1	1		1579		0	8	1		1
1	1	0	0	1	1	1	1	0	1	0	0	0	65	115	75	160	85	55		IT169	6							72	0	2	1		4420		0	15	1		0
1	1	0	1	0	0	1	0	0	1	0	0	0	54	102	57	130	90	30		IT72	3							64	0	2	0		5013		0	7	1		0
1	1	0	1	1	0	1	0	0	0	0	0	0	71	86	92	110	70	35		IT35	2							60	1	1	0		1209		0	8	1		0
1	1	0	1	1	0	1	0	1	0	1	1	1	74	78	54	130	80	20		IT98	3							70	0	1	0		15952		1	23	1		6
1	1	0	1	1	0	1	0	1	1	0	0	0	65	170	78	135	90	30		IT74	3							54	1	1	1		18451		0	14	1		0
1	1	0	1	1	0	1	1	0	0	0	0	0	56	72	98.4	170	100	35		IT81	3							55	1	1	1		8282		0	4	1		0
1	1	0	1	1	0	1	1	1	0	0	0	0	73	62	79	170	90	30		IT70	3							77	1	2	1		4234		0	10	1		0
1	1	0	1	1	0	1	1	1	1	0	0	1	69	100	95	133	85	50		IT102	3							70	0	1	1		2805		0	12	1		3
1	1	1	0	0	0	0	0	0	0	0	0	0	76	60	45.6	110	70	20		IT11	1							57	0	2	0		863		0	104	1		1
1	1	1	0	0	0	0	0	1	1	0	1	0	78	114	102	110	70	45		IT260	9								0	1	0		142		0	19	1		1
1	1	1	0	0	0	0	1	0	0	0	0	0	82	88	90	190	90	45		IT263	10								0	2	1		698.4		0	19	1		1
1	1	1	0	0	0	0	1	1	0	1	1	0	76	62	96.5	100	60	40		IT27	1							78	0	1	0		413		0	19	1		1
1	1	1	0	0	0	1	0	1	1	1	1	0	80	98	77	130	80	35		IT253	9								0	1	0		3976		0	7	1		1
1	1	1	0	0	0	1	1	0	0	1	1	0	79	50	101	140	70	40		IT196	6							80	0	1	1		15056		0	11	1		0
1	1	1	0	0	0	1	1	0	1	0	0	0	80	100	77	130	80	35		IT274	10							0	1	1	0		20060		0	19	1		2
1	1	1	0	0	1	1	1	0	1	0	1	0	79	120	53	150	60	65		IT280	10							80	1	2	1		4703		0	13	1		1
1	1	1	0	1	0	0	0	0	0	0	0	0	81	60	65	180	100	40		IT150	5							62	0	1	1		607		0	11	1		0
1	1	1	0	1	0	0	0	0	1	1	0	1	88	92	60.5	110	70	45		IT257	9							76	0	2	0		315		0	7	1		3
1	1	1	0	1	0	0	1	0	0	1	0	0	82	71	75	140	80	45		IT247	9							68	1	2	1		110		1	20	1		0
1	1	1	0	1	0	0	1	0	1	1	0	0	87	96	82	130	70	50		IT60	2							60	0	2	0		815		1	37	1		2
1	1	1	0	1	0	0	1	1	0	1	1	0	76	76	64	135	80	40		IT49	2							80	1	2	1		860		0	10	1		1
1	1	1	0	1	0	0	1	1	1	1	0	0	92	92	60	100	70	50		IT38	2							66	0	2	0		740		0	15	1		1
1	1	1	0	1	0	1	0	0	1	0	1	0	82	110	55	120	70	30		IT116	4							78	1	2	0		4485		0	9	1		0
1	1	1	0	1	0	1	0	0	1	1	1	0	84	112	90	111	70	45		IT126	4								0	2	0		20206		0	36	1		0
1	1	1	0	1	0	1	0	1	0	0	1	0	76	72	93	100	70	30		IT89	3							70	1	2	0		19619		0	8	1		0
1	1	1	0	1	0	1	0	1	0	1	0	0	75	72	67	140	80	40		IT86	3								0	2	1		68430		0	6	1		0
1	1	1	0	1	0	1	0	1	1	0	1	0	83	110	53	120	80	35		IT3	1							60	0	2	0		1363		0	12	1		0
1	1	1	0	1	0	1	1	0	1	0	0	0	85	110	71	150	100	45		IT83	3							50	0	1	1		6242		0	4	1		0
1	1	1	0	1	1	0	0	0	0	0	0	0	84	60	84	120	60	60		IT166	5							70	0	1	0		696		0	9	1		1
1	1	1	0	1	1	0	1	1	1	1	1	0	91	100	62.7	157	76	55		IT14	1							67	0	1	1		305		0	19	1		0
1	1	1	0	1	1	1	0	0	0	0	1	0	82	82	70	100	75	65		IT266	10								0	1	0		9512		0	11	1		1
1	1	1	0	1	1	1	0	1	0	0	0	0	85	80	45	170	50	60		IT265	10							85	0	2	1		16340		1	10	1		0
1	1	1	0	1	1	1	0	1	1	0	0	0	84	120	43	100	60	60		IT111	3							49	0	2	0		6366		0	7	1		0
1	1	1	1	0	0	1	1	1	1	0	1	0	82	110	51	130	80	45		IT262	10								0	2	0		35000		0	14	1		0
1	1	1	1	0	1	1	0	1	0	1	1	0	89	80	79	140	80	60		IT110	3							60	0	2	1		25417		0	6	1		1
1	1	1	1	1	0	0	1	0	0	0	0	0	80	80	68	120	70	30		IT45	2								0	2	0		680		0	8	1		1
1	1	1	1	1	0	0	1	0	0	0	1	0	89	82	76	120	70	50		IT42	2							60	0	1	0		840		0	8	1		0
1	1	1	1	1	0	0	1	1	1	0	0	0	79	96	80	80	50	30		IT43	2							60	1	2	0		840		0	14	1		2
1	1	1	1	1	0	1	0	0	0	0	0	0	84	62	63	160	80	50		IT65	3							60	0	1	1		6586		0	6	1		1
1	1	1	1	1	0	1	0	0	0	0	0	1	79	60	74	120	80	50		IT258	9							76	0	1	0		2187		0	7	1		4
1	1	1	1	1	0	1	0	0	0	0	1	0	84	75	65	130	70	30		IT82	3							80	1	1	0		13870		0	9	1		0
1	1	1	1	1	0	1	0	1	0	0	0	1	75	73	84	125	65	25		IT271	10								1	1	0		13691		0	12	1		3
1	1	1	1	1	0	1	0	1	0	1	0	0	83	73	78	120	70	20		IT192	6							75	1	1	0		13037		0	260	1		0
1	1	1	1	1	0	1	0	1	1	0	0	0	90	105	80	115	60	25		IT97	3							58	0	1	0		22900		0	17	1		1
1	1	1	1	1	1	0	1	1	1	0	1	0	83	130	104.2	150	100	55		IT21	1							60	0	2	1		241		0	9	1		0
